# Supplementary material for: A Bird’s Eye View of the Systematics of Convolvulaceae: Novel Insights From Nuclear Genomic Data
Source: Front Plant Sci. 2022 Jul 14;13:889988. doi: 10.3389/fpls.2022.889988 (PMC9331175; doi:10.3389/fpls.2022.889988)
Supplement: Supplementary file 5 [file Table_3.XLSX]

## Sheet: Sequence_Lengths
				GeneID
Family	Genus	species	SampleID	5280	5974	6164	6036	6412	5531	6933	6003	5404	6565	6733	6883	7583	5944	5038	4757	5406	6406	5354	6405	6557	5968	5398	5958	6797	6641	6601	5116	5716	5721	6384	5919	6732	6227	6848	6494	5562	6110	7331	5940	6363	6968	6685	6299	6979	5032
Montiniaceae	Grevea	eggelingii	2632	942	693	0	1266	576	246	0	228	138	0	153	423	153	393	219	432	1494	219	324	141	0	246	507	357	675	567	312	942	183	738	414	453	0	525	150	1236	93	0	300	831	612	678	363	432	813	333
Convolvulaceae	Duperreya	sericea	80178	1101	684	351	1041	576	396	351	228	1134	426	114	423	177	606	699	627	1590	0	222	1056	318	453	1818	357	831	567	528	1056	1779	738	873	453	423	591	477	1275	357	69	903	783	1011	669	576	435	816	819
Convolvulaceae	Operculina	aequisepala	80181	1242	684	351	1329	576	396	546	228	795	426	372	423	0	627	657	597	1584	0	300	1152	318	459	1818	360	873	570	633	999	1908	738	768	453	426	591	393	1275	360	69	897	828	1152	771	747	435	816	705
Convolvulaceae	Calystegia	silvatica	80616	1038	684	351	1320	465	396	285	228	360	435	384	483	294	327	432	612	1590	234	126	1230	318	156	1743	360	822	423	651	1050	1632	621	270	453	552	339	477	1188	360	345	669	831	1266	699	717	435	816	825
Convolvulaceae	Stictocardia	queenslandica	80685	1026	684	351	1059	576	396	324	228	960	426	372	483	588	327	426	597	1584	234	147	1209	318	156	1716	363	804	573	636	675	1329	738	606	453	426	486	324	1275	360	345	432	831	1011	627	669	435	801	759
Convolvulaceae	Evolvulus	alsinoides	GAP_026663	948	684	351	867	576	330	327	249	954	390	372	423	120	276	450	597	1584	0	0	1218	249	438	1818	357	873	570	612	711	1431	738	555	453	426	516	402	1272	360	345	618	831	1218	546	666	156	816	813
Convolvulaceae	Cuscuta	australis	PAFTOL_008149	1269	237	351	1236	246	0	432	228	597	87	132	447	180	438	543	597	1500	0	498	1056	123	372	1764	360	786	426	486	1023	1362	621	279	447	186	408	0	1164	258	327	315	699	1017	762	717	0	816	630
Convolvulaceae	Ipomoea	nil	PAFTOL_008190	948	684	351	1062	606	387	438	228	558	282	144	492	180	288	393	579	1584	234	318	1059	321	249	1740	363	873	570	384	1050	1542	738	540	450	426	459	231	1278	360	345	312	822	1155	492	666	435	810	801
Convolvulaceae	Polymeria	ambigua	PAFTOL_018911	1002	684	351	930	570	342	252	249	834	426	258	468	672	465	423	597	1266	0	0	990	318	249	1485	351	741	573	750	1011	1644	738	438	441	435	576	258	1146	345	285	861	831	1008	300	663	435	816	711
Convolvulaceae	Astripomoea	lachnosperma	PAFTOL_018915	921	684	351	867	576	393	216	228	633	426	144	423	189	327	363	165	1584	156	0	1068	321	249	1713	363	882	804	327	1065	1278	621	342	450	423	423	132	1275	357	345	558	729	1086	438	687	435	816	735
Convolvulaceae	Maripa	scandens	PAFTOL_018921	912	438	351	1326	465	330	339	228	744	432	144	327	0	567	420	591	1593	387	123	1059	225	249	1818	357	873	570	522	663	1386	642	420	450	426	495	318	1275	360	345	723	747	1092	771	549	435	813	459
Convolvulaceae	Neuropeltis	acuminata	PAFTOL_018943	1158	684	351	1323	576	168	669	228	900	426	372	495	372	156	393	597	1590	234	207	1218	318	384	1818	357	798	462	459	723	1326	738	417	450	567	495	402	1275	363	342	537	834	1320	771	477	435	816	819
Convolvulaceae	Cressa	cretica	PAFTOL_018945	822	684	351	1254	372	198	336	228	720	426	144	423	0	234	390	594	1584	117	147	1059	0	156	1764	354	879	573	492	963	1485	633	513	453	414	498	366	1263	354	345	684	729	1113	564	591	435	816	804
Convolvulaceae	Nephrophyllum	abyssinicum	PAFTOL_018947	1158	684	351	1260	576	336	288	225	918	414	144	483	0	567	657	597	1590	234	0	984	249	225	1824	360	876	564	282	930	807	630	414	453	552	591	402	1176	360	345	654	738	1275	771	666	435	741	819
Convolvulaceae	Porana	volubilis	PAFTOL_018951	948	684	351	1314	576	351	315	228	993	330	372	423	0	348	363	429	1590	375	231	1059	318	246	1629	360	879	237	483	723	1686	441	486	453	426	492	321	1275	264	345	480	810	1251	732	591	435	816	804
Convolvulaceae	Humbertia	madagascariensis	PAFTOL_018975	921	684	333	1050	342	108	204	228	684	432	144	414	264	285	288	582	1086	246	0	831	186	93	1371	324	726	441	258	687	903	660	546	279	300	474	132	1035	309	276	132	261	468	369	447	273	816	438
Convolvulaceae	Rapona	tiliifolia	PAFTOL_018977	726	684	351	1203	417	273	105	228	429	117	0	444	0	372	216	843	1428	159	0	996	111	75	1437	357	684	420	441	723	906	738	81	450	309	264	0	1005	360	345	240	759	804	378	288	438	813	399
Convolvulaceae	Erycibe	griffithii	PAFTOL_018979	591	612	225	492	363	276	0	144	258	0	0	504	0	117	222	297	567	0	0	177	114	0	171	75	573	354	180	354	522	438	162	402	282	150	120	804	261	282	66	168	381	0	327	78	765	459
Convolvulaceae	Xenostegia	tridentata	PAFTOL_018981	1047	684	351	1029	576	330	483	228	795	423	144	468	606	468	492	579	1584	255	96	1152	252	384	1647	360	870	570	615	789	2025	669	408	453	426	549	285	1266	360	345	645	831	1155	612	591	435	816	786
Convolvulaceae	Jacquemontia	paniculata	PAFTOL_018983	1098	684	351	1059	576	291	339	237	996	426	144	423	0	309	657	597	1590	267	162	1101	288	384	1815	360	873	570	738	1017	1830	630	660	453	567	591	348	1146	357	345	699	831	1266	666	444	435	813	825
Convolvulaceae	Hyalocystis	viscosa	PAFTOL_018989	825	684	351	1065	684	348	105	228	468	474	147	588	0	525	522	594	1584	135	0	999	219	249	1611	360	873	546	615	675	1587	603	180	453	390	495	369	1305	360	345	555	807	1290	300	570	423	816	324
Convolvulaceae	Lepistemon	owariensis	PAFTOL_019003	726	684	351	1074	576	330	108	228	456	426	171	483	177	327	291	600	1494	234	0	999	288	105	1176	363	711	570	483	495	669	738	87	453	300	321	0	1176	360	345	462	624	768	321	558	435	816	459
Convolvulaceae	Dichondra	repens	PAFTOL_019005	1131	684	351	1407	576	330	402	228	627	258	354	501	0	612	450	585	1590	255	0	1182	318	300	1812	354	876	474	486	801	783	630	456	453	426	591	402	1167	360	345	735	714	1275	663	570	360	816	741
Convolvulaceae	Blinkworthia	lycioides	PAFTOL_019009	630	645	351	855	459	273	159	228	474	426	144	324	159	132	216	741	1029	0	0	855	288	72	915	195	765	180	0	204	570	570	234	453	273	117	129	567	360	312	99	612	720	0	114	381	807	393
Convolvulaceae	Remirema	bracteata	PAFTOL_019011	492	462	225	504	513	330	87	303	69	168	144	234	0	312	303	351	1062	75	0	0	111	81	762	309	600	294	408	384	309	273	99	453	336	147	126	573	252	171	81	483	339	204	333	78	552	441
Convolvulaceae	Stylisma	pickeringii	PAFTOL_019021	1053	684	351	957	576	339	273	246	861	0	147	423	324	405	279	597	1590	150	0	267	225	183	1314	360	873	540	312	675	1242	738	276	453	315	0	303	1263	354	345	177	699	1074	672	426	435	816	411
Convolvulaceae	Argyreia	splendens	PAFTOL_019201	948	645	351	1080	576	345	0	228	624	426	144	483	0	327	393	600	1584	261	0	1062	255	249	1524	363	873	564	432	606	840	738	339	453	375	375	321	1275	360	345	99	831	1083	309	594	435	816	702
Convolvulaceae	Bonamia	spectabilis	PAFTOL_019203	1179	684	351	1158	576	273	477	246	582	171	144	423	0	510	393	594	1590	330	0	1080	225	156	1818	360	873	570	483	723	1539	642	438	453	426	354	297	1263	342	345	243	699	1086	666	666	435	816	813
Convolvulaceae	Merremia	pterygocaulos	PAFTOL_025323	1002	684	351	1239	684	330	297	228	570	426	144	513	0	468	450	597	1584	276	0	1083	252	249	1563	354	855	570	483	675	1527	669	528	453	192	420	384	1266	360	291	726	729	1083	501	570	435	816	774
Convolvulaceae	Calycobolus	heudelotii	PAFTOL_027069	1074	684	351	1332	576	330	339	225	870	426	144	483	513	507	537	597	1590	441	222	1056	252	384	1851	357	873	570	525	1065	1269	738	417	450	426	495	321	1275	345	351	729	831	1266	771	666	435	816	282
Convolvulaceae	Seddera	bagshawei	PAFTOL_027077	1131	699	351	894	576	396	564	228	1089	261	363	483	621	327	615	597	1590	117	384	1083	318	384	1587	360	786	564	594	1020	1791	630	498	453	567	591	456	1176	360	345	876	759	1266	699	720	435	813	819
Convolvulaceae	Distimake	macrocalyx	PAFTOL_027203	1269	687	351	1239	579	396	303	237	360	426	372	423	567	468	549	597	1584	243	240	1137	252	324	1779	354	876	570	492	1017	1554	738	417	453	426	495	429	1245	357	345	789	831	1266	666	549	435	816	642
Convolvulaceae	Camonea	umbellata	PAFTOL_027213	831	642	411	891	246	168	72	216	216	285	111	513	0	390	0	354	432	144	0	573	0	0	387	348	459	162	288	594	597	129	303	285	192	417	129	1029	285	234	0	366	234	96	243	381	708	429
Convolvulaceae	Dinetus	racemosus	PAFTOL_027215	1011	684	351	1329	576	330	231	228	393	426	372	621	0	342	642	612	1590	378	126	1089	243	405	1824	351	876	570	528	1080	1686	738	543	450	423	495	507	1353	357	345	876	831	1149	771	720	435	816	819
Convolvulaceae	Decalobanthus	peltatus	PAFTOL_027233	726	684	351	732	576	330	177	228	372	117	111	423	186	459	75	504	1584	288	0	327	225	144	1152	357	807	411	186	318	1131	432	309	453	390	240	108	963	324	318	180	678	582	249	96	426	816	585
Convolvulaceae	Ipomoea	triloba	SRR6667666	1266	684	351	1329	576	396	582	228	1080	141	372	495	396	327	699	597	1584	1053	471	1074	321	459	1869	363	804	570	567	1065	2082	738	861	450	426	591	546	1359	360	345	900	831	1266	771	747	435	816	813
Solanaceae	Coeloneurum	ferrugineum	TS_Pool1_4061	891	531	351	1038	576	282	96	228	765	0	141	423	621	126	357	597	1623	0	96	1047	0	0	0	360	570	576	0	681	609	621	312	453	0	0	261	1248	342	342	216	831	645	0	411	69	813	594
Solanaceae	Schizanthus	sp.	TS_Pool1_4092	1059	603	0	777	570	156	0	249	858	0	144	342	0	312	687	597	1506	249	96	897	0	72	1749	360	576	345	231	1002	189	621	342	453	0	0	276	1299	96	345	99	831	525	477	441	411	810	513
Solanaceae	Brunfelsia	brasiliensis	TS_Pool1_4112	573	183	0	1050	576	0	153	228	0	0	144	207	0	339	0	432	1101	0	0	714	0	90	1512	360	270	333	153	222	417	618	0	453	132	0	192	1230	96	222	0	759	459	309	0	69	813	195
Solanaceae	Duckeodendron	sp.	TS_Pool1_4114	927	393	0	1194	576	171	408	228	339	0	111	327	0	339	165	597	888	0	96	369	0	0	1737	357	279	324	0	222	420	618	0	453	204	159	276	918	216	0	216	663	582	177	324	78	810	528
Solanaceae	Reyesia	sp.	TS_Pool1_4125	831	393	180	1281	432	0	288	228	447	0	111	327	0	240	168	390	1215	123	0	420	0	90	1731	360	204	330	0	468	0	537	315	450	162	0	336	936	75	204	0	774	267	138	0	0	810	429
			MeanLength	1080.33	702.818	350.333	1113.5	606.167	408.529	609.833	249.857	1039.5	496.667	391.235	488.75	331.941	655.636	700.364	653.1	1141.33	792.273	474.5	1049.83	308.471	466.667	1587	348	596.333	570.333	690.8	1018.4	1660.17	733.636	759.25	449.5	351.706	588.818	506.167	1348.5	348.923	344.167	780.167	746.833	1221.27	773.333	632.25	437.5	762.353	914.812
[truncated: 308 more columns]

## Sheet: HybPiper_Stats
Family	Genus	species	SampleID	NumReads	ReadsMapped	PctOnTarget	GenesMapped	GenesWithContigs	GenesWithSeqs	GenesAt25pct	GenesAt50pct	GenesAt75pct	Genesat150pct	ParalogWarnings
Convolvulaceae	Argyreia	splendens	PAFTOL_019201	4138683	1598416	0.386	353	350	341	332	296	223	0	8
Convolvulaceae	Astripomoea	lachnosperma	PAFTOL_018915	5202260	2623719	0.504	353	351	344	337	297	233	0	5
Convolvulaceae	Blinkworthia	lycioides	PAFTOL_019009	3225662	2217506	0.687	353	350	318	276	188	107	1	1
Convolvulaceae	Bonamia	spectabilis	PAFTOL_019203	3076706	1877221	0.61	352	351	345	336	303	232	1	3
Convolvulaceae	Calycobolus	heudelotii	PAFTOL_027069	4523944	2622723	0.58	353	353	349	347	323	274	2	9
Convolvulaceae	Calystegia	silvatica	80616	2258747	783329	0.347	353	346	344	340	310	257	2	5
Convolvulaceae	Camonea	umbellata	PAFTOL_027213	1088513	805725	0.74	352	347	323	257	144	72	0	0
Convolvulaceae	Cressa	cretica	PAFTOL_018945	8869927	7890276	0.89	353	351	343	336	306	236	0	1
Convolvulaceae	Cuscuta	australis	PAFTOL_008149	7135146	4450773	0.624	352	350	329	313	266	207	2	3
Convolvulaceae	Decalobanthus	peltatus	PAFTOL_027233	1749177	1266122	0.724	353	352	340	309	228	143	0	1
Convolvulaceae	Dichondra	repens	PAFTOL_019005	5780097	3702437	0.641	353	352	344	341	319	264	1	2
Convolvulaceae	Dinetus	racemosus	PAFTOL_027215	5182393	3827636	0.739	352	350	342	340	323	285	0	3
Convolvulaceae	Distimake	macrocalyx	PAFTOL_027203	5897902	3780254	0.641	353	352	348	346	322	271	2	2
Convolvulaceae	Duperreya	sericea	80178	19079262	8723069	0.457	353	353	350	347	335	307	1	5
Convolvulaceae	Erycibe	griffithii	PAFTOL_018979	1209595	769716	0.636	353	349	309	219	120	62	0	0
Convolvulaceae	Evolvulus	alsinoides	GAP_026663	5009604	1169223	0.233	353	352	343	337	314	263	2	1
Convolvulaceae	Humbertia	madagascariensis	PAFTOL_018975	4356406	2821444	0.648	352	352	341	326	251	164	1	1
Convolvulaceae	Hyalocystis	viscosa	PAFTOL_018989	7443942	5862379	0.788	353	352	341	332	300	236	1	2
Convolvulaceae	Ipomoea	nil	PAFTOL_008190	4896224	3143202	0.642	353	352	348	341	309	240	1	5
Convolvulaceae	Ipomoea	triloba	SRR6667666	328465505	595187	0.002	353	351	351	349	342	323	3	6
Convolvulaceae	Jacquemontia	paniculata	PAFTOL_018983	6614839	3559960	0.538	353	352	346	342	319	272	4	3
Convolvulaceae	Lepistemon	owariensis	PAFTOL_019003	4866684	3593254	0.738	353	351	334	314	258	176	0	0
Convolvulaceae	Maripa	scandens	PAFTOL_018921	3850408	2562317	0.665	353	353	348	340	314	242	1	3
Convolvulaceae	Merremia	pterygocaulos	PAFTOL_025323	3048764	2328923	0.764	353	352	345	335	305	239	0	1
Convolvulaceae	Nephrophyllum	abyssinicum	PAFTOL_018947	5510839	3640463	0.661	353	352	344	343	324	282	2	4
Convolvulaceae	Neuropeltis	acuminata	PAFTOL_018943	4467678	2336474	0.523	353	353	349	345	322	271	3	6
Convolvulaceae	Operculina	aequisepala	80181	21061462	7631747	0.362	353	353	349	344	337	310	2	8
Convolvulaceae	Polymeria	ambigua	PAFTOL_018911	4330496	2946363	0.68	353	352	345	333	298	237	3	23
Convolvulaceae	Porana	volubilis	PAFTOL_018951	7507845	5456172	0.727	353	353	346	343	309	239	3	4
Convolvulaceae	Rapona	tiliifolia	PAFTOL_018977	6102905	3210301	0.526	352	351	336	303	233	143	0	1
Convolvulaceae	Remirema	bracteata	PAFTOL_019011	2895428	1924929	0.665	352	349	316	251	137	60	0	0
Convolvulaceae	Seddera	bagshawei	PAFTOL_027077	6363958	4286085	0.673	352	352	348	342	329	291	5	6
Convolvulaceae	Stictocardia	queenslandica	80685	4337963	1204120	0.278	353	349	342	339	309	263	2	8
Convolvulaceae	Stylisma	pickeringii	PAFTOL_019021	2950316	1437577	0.487	352	350	336	322	270	191	2	0
Convolvulaceae	Xenostegia	tridentata	PAFTOL_018981	6726122	4179156	0.621	353	352	351	347	330	283	3	7
Montiniaceae	Grevea	eggelingii	2632	4057069	919509	0.227	353	344	308	292	227	152	0	6
Solanaceae	Brunfelsia	brasiliensis	TS_Pool1_4112	8269786	706494	0.085	352	318	250	211	143	84	0	2
Solanaceae	Coeloneurum	ferrugineum	TS_Pool1_4061	2594772	243093	0.094	346	314	306	283	218	142	1	4
Solanaceae	Duckeodendron	sp.	TS_Pool1_4114	3786393	225096	0.059	342	294	280	236	168	105	0	9
Solanaceae	Reyesia	sp.	TS_Pool1_4125	3132415	231383	0.074	349	316	276	237	155	88	0	2
Solanaceae	Schizanthus	sp.	TS_Pool1_4092	3301586	346817	0.105	352	327	303	273	217	139	0	2
