# Supplementary material for: A Bird’s Eye View of the Systematics of Convolvulaceae: Novel Insights From Nuclear Genomic Data
Source: Front Plant Sci. 2022 Jul 14;13:889988. doi: 10.3389/fpls.2022.889988 (PMC9331175; doi:10.3389/fpls.2022.889988)
Supplement: Supplementary file 6 [file Table_4.xlsx]

## Sheet: Convolvulaceae+Solanaceae
Alignment_name	No_of_taxa	Alignment_length	Total_matrix_cells	Undetermined_characters	Missing_percent	No_variable_sites	Proportion_variable_sites	Parsimony_informative_sites	Proportion_parsimony_informative	AT_content	GC_content	A	C	G	T	K	M	R	Y	S	W	B	V	H	D	X	N	O	-	?
4471_conv.fasta.prank.best.fas-gb.mod	42	544	22848	5161	22.588	204	0.375	124	0.228	0.573	0.427	4826	3142	4401	5318	0	0	0	0	0	0	0	0	0	0	0	0	0	5161	0
4527_conv.fasta.prank.best.fas-gb.mod	42	1394	58548	9427	16.101	714	0.512	495	0.355	0.533	0.467	12675	8935	14032	13479	0	0	0	0	0	0	0	0	0	0	0	0	0	9427	0
4691_conv.fasta.prank.best.fas-gb.mod	42	471	19782	2927	14.796	195	0.414	140	0.297	0.563	0.437	4878	3360	3999	4618	0	0	0	0	0	0	0	0	0	0	0	0	0	2927	0
4724_conv.fasta.prank.best.fas-gb.mod	42	690	28980	3319	11.453	382	0.554	247	0.358	0.583	0.417	8032	4735	5919	6975	0	0	0	0	0	0	0	0	0	0	0	1	0	3318	0
4744_conv.fasta.prank.best.fas-gb.mod	34	139	4726	688	14.558	65	0.468	35	0.252	0.6	0.4	1161	754	870	1253	0	0	0	0	0	0	0	0	0	0	0	0	0	688	0
4757_conv.fasta.prank.best.fas-gb.mod	42	601	25242	3038	12.035	277	0.461	188	0.313	0.553	0.447	6410	4480	5424	5890	0	0	0	0	0	0	0	0	0	0	0	0	0	3038	0
4793_conv.fasta.prank.best.fas-gb.mod	42	1860	78120	17038	21.81	1011	0.544	673	0.362	0.574	0.426	16041	11627	14398	19016	0	0	0	0	0	0	0	0	0	0	0	0	0	17038	0
4796_conv.fasta.prank.best.fas-gb.mod	41	418	17138	2456	14.331	223	0.533	147	0.352	0.575	0.425	3922	2414	3806	4540	0	0	0	0	0	0	0	0	0	0	0	0	0	2456	0
4802_conv.fasta.prank.best.fas-gb.mod	42	987	41454	10332	24.924	439	0.445	257	0.26	0.565	0.435	9038	5113	8395	8576	0	0	0	0	0	0	0	0	0	0	0	0	0	10332	0
4806_conv.fasta.prank.best.fas-gb.mod	40	542	21680	8112	37.417	226	0.417	137	0.253	0.552	0.448	3659	2375	3618	3916	0	0	0	0	0	0	0	0	0	0	0	0	0	8112	0
4848_conv.fasta.prank.best.fas-gb.mod	42	2141	89922	22304	24.804	1054	0.492	655	0.306	0.546	0.454	18192	13472	17189	18765	0	0	0	0	0	0	0	0	0	0	0	0	0	22304	0
4889_conv.fasta.prank.best.fas-gb.mod	39	496	19344	5661	29.265	251	0.506	153	0.308	0.596	0.404	4166	2464	3015	4038	0	0	0	0	0	0	0	0	0	0	0	0	0	5661	0
4890_conv.fasta.prank.best.fas-gb.mod	42	475	19950	5055	25.338	257	0.541	147	0.309	0.524	0.476	3831	2813	4283	3968	0	0	0	0	0	0	0	0	0	0	0	0	0	5055	0
4893_conv.fasta.prank.best.fas-gb.mod	42	759	31878	3334	10.459	352	0.464	213	0.281	0.605	0.395	9201	4295	6980	8068	0	0	0	0	0	0	0	0	0	0	0	0	0	3334	0
4932_conv.fasta.prank.best.fas-gb.mod	42	1034	43428	6267	14.431	506	0.489	345	0.334	0.588	0.412	10824	6127	9167	11043	0	0	0	0	0	0	0	0	0	0	0	0	0	6267	0
4942_conv.fasta.prank.best.fas-gb.mod	41	920	37720	10570	28.022	445	0.484	254	0.276	0.525	0.475	6317	5879	6928	8026	0	0	0	0	0	0	0	0	0	0	0	0	0	10570	0
4951_conv.fasta.prank.best.fas-gb.mod	36	488	17568	2554	14.538	215	0.441	146	0.299	0.584	0.416	4209	3270	3046	4489	0	0	0	0	0	0	0	0	0	0	0	0	0	2554	0
4954_conv.fasta.prank.best.fas-gb.mod	42	818	34356	4673	13.602	349	0.427	248	0.303	0.575	0.425	9043	4369	8251	8020	0	0	0	0	0	0	0	0	0	0	0	0	0	4673	0
4989_conv.fasta.prank.best.fas-gb.mod	42	366	15372	3035	19.744	158	0.432	98	0.268	0.577	0.423	4070	1689	3523	3055	0	0	0	0	0	0	0	0	0	0	0	1	0	3034	0
4992_conv.fasta.prank.best.fas-gb.mod	42	2001	84042	9788	11.647	978	0.489	585	0.292	0.604	0.396	22946	12378	17049	21881	0	0	0	0	0	0	0	0	0	0	0	0	0	9788	0
5018_conv.fasta.prank.best.fas-gb.mod	42	1350	56700	15182	26.776	642	0.476	394	0.292	0.575	0.425	11793	8373	9325	12027	0	0	0	0	0	0	0	0	0	0	0	1	0	15181	0
5032_conv.fasta.prank.best.fas-gb.mod	42	796	33432	9468	28.32	346	0.435	191	0.24	0.579	0.421	8470	4263	5794	5437	0	0	0	0	0	0	0	0	0	0	0	0	0	9468	0
5034_conv.fasta.prank.best.fas-gb.mod	42	740	31080	2650	8.526	441	0.596	351	0.474	0.547	0.453	7025	5964	6908	8533	0	0	0	0	0	0	0	0	0	0	0	0	0	2650	0
5038_conv.fasta.prank.best.fas-gb.mod	40	402	16080	2899	18.029	179	0.445	109	0.271	0.554	0.446	3643	2521	3345	3672	0	0	0	0	0	0	0	0	0	0	0	0	0	2899	0
5064_conv.fasta.prank.best.fas-gb.mod	36	263	9468	2217	23.416	73	0.278	39	0.148	0.494	0.506	1908	1756	1911	1676	0	0	0	0	0	0	0	0	0	0	0	0	0	2217	0
5090_conv.fasta.prank.best.fas-gb.mod	40	548	21920	4385	20.005	237	0.432	147	0.268	0.526	0.474	4589	3971	4361	4614	0	0	0	0	0	0	0	0	0	0	0	0	0	4385	0
5104_conv.fasta.prank.best.fas-gb.mod	32	153	4896	474	9.681	59	0.386	41	0.268	0.571	0.429	1295	915	977	1235	0	0	0	0	0	0	0	0	0	0	0	0	0	474	0
5116_conv.fasta.prank.best.fas-gb.mod	42	757	31794	8212	25.829	369	0.487	233	0.308	0.555	0.445	6344	4605	5901	6732	0	0	0	0	0	0	0	0	0	0	0	1	0	8211	0
5123_conv.fasta.prank.best.fas-gb.mod	40	633	25320	8676	34.265	270	0.427	150	0.237	0.569	0.431	4816	2807	4256	4765	0	0	0	0	0	0	0	0	0	0	0	0	0	8676	0
5131_conv.fasta.prank.best.fas-gb.mod	41	857	35137	5956	16.951	390	0.455	250	0.292	0.564	0.436	7675	4756	8010	8740	0	0	0	0	0	0	0	0	0	0	0	0	0	5956	0
5138_conv.fasta.prank.best.fas-gb.mod	40	639	25560	7877	30.818	281	0.44	189	0.296	0.582	0.418	5090	3583	3825	5185	0	0	0	0	0	0	0	0	0	0	0	0	0	7877	0
5162_conv.fasta.prank.best.fas-gb.mod	41	1104	45264	10210	22.557	577	0.523	370	0.335	0.576	0.424	10524	6433	8452	9645	0	0	0	0	0	0	0	0	0	0	0	1	0	10209	0
5163_conv.fasta.prank.best.fas-gb.mod	42	1634	68628	24020	35	571	0.349	328	0.201	0.592	0.408	13822	7943	10279	12564	0	0	0	0	0	0	0	0	0	0	0	0	0	24020	0
5168_conv.fasta.prank.best.fas-gb.mod	41	727	29807	11041	37.042	364	0.501	213	0.293	0.547	0.453	5056	3294	5176	5240	0	0	0	0	0	0	0	0	0	0	0	0	0	11041	0
5177_conv.fasta.prank.best.fas-gb.mod	40	626	25040	2741	10.946	400	0.639	289	0.462	0.545	0.455	6353	4331	5814	5801	0	0	0	0	0	0	0	0	0	0	0	0	0	2741	0
5188_conv.fasta.prank.best.fas-gb.mod	42	570	23940	3615	15.1	267	0.468	191	0.335	0.57	0.43	6433	3074	5716	5102	0	0	0	0	0	0	0	0	0	0	0	0	0	3615	0
5200_conv.fasta.prank.best.fas-gb.mod	41	541	22181	3507	15.811	208	0.384	136	0.251	0.538	0.462	5434	3364	5271	4605	0	0	0	0	0	0	0	0	0	0	0	1	0	3506	0
5206_conv.fasta.prank.best.fas-gb.mod	42	483	20286	5202	25.643	216	0.447	145	0.3	0.557	0.443	5046	2750	3889	3399	0	0	0	0	0	0	0	0	0	0	0	0	0	5202	0
5220_conv.fasta.prank.best.fas-gb.mod	38	300	11400	510	4.474	146	0.487	97	0.323	0.547	0.453	3349	2501	2433	2607	0	0	0	0	0	0	0	0	0	0	0	0	0	510	0
5257_conv.fasta.prank.best.fas-gb.mod	42	543	22806	4835	21.201	231	0.425	140	0.258	0.546	0.454	5599	3834	4374	4164	0	0	0	0	0	0	0	0	0	0	0	0	0	4835	0
5260_conv.fasta.prank.best.fas-gb.mod	32	122	3904	793	20.312	50	0.41	23	0.189	0.599	0.401	1087	576	680	768	0	0	0	0	0	0	0	0	0	0	0	0	0	793	0
5264_conv.fasta.prank.best.fas-gb.mod	42	1334	56028	13102	23.385	610	0.457	378	0.283	0.572	0.428	13579	8142	10154	11051	0	0	0	0	0	0	0	0	0	0	0	0	0	13102	0
5271_conv.fasta.prank.best.fas-gb.mod	42	449	18858	3939	20.888	240	0.535	156	0.347	0.577	0.423	4242	2242	4029	4406	0	0	0	0	0	0	0	0	0	0	0	0	0	3939	0
5273_conv.fasta.prank.best.fas-gb.mod	41	1145	46945	14944	31.833	584	0.51	341	0.298	0.587	0.413	9778	5768	7459	8996	0	0	0	0	0	0	0	0	0	0	0	0	0	14944	0
5280_conv.fasta.prank.best.fas-gb.mod	42	1009	42378	6190	14.607	427	0.423	289	0.286	0.574	0.426	9957	6866	8548	10817	0	0	0	0	0	0	0	0	0	0	0	0	0	6190	0
5296_conv.fasta.prank.best.fas-gb.mod	42	868	36456	10774	29.553	342	0.394	159	0.183	0.572	0.428	7145	4360	6771	7406	0	0	0	0	0	0	0	0	0	0	0	0	0	10774	0
5299_conv.fasta.prank.best.fas-gb.mod	42	396	16632	3914	23.533	150	0.379	100	0.253	0.588	0.412	3174	2464	2702	4378	0	0	0	0	0	0	0	0	0	0	0	0	0	3914	0
5304_conv.fasta.prank.best.fas-gb.mod	37	545	20165	6489	32.18	261	0.479	151	0.277	0.556	0.444	4024	2605	3449	3598	0	0	0	0	0	0	0	0	0	0	0	0	0	6489	0
5318_conv.fasta.prank.best.fas-gb.mod	41	648	26568	5250	19.761	249	0.384	151	0.233	0.557	0.443	6009	4138	5289	5882	0	0	0	0	0	0	0	0	0	0	0	0	0	5250	0
5326_conv.fasta.prank.best.fas-gb.mod	41	1504	61664	10223	16.579	734	0.488	464	0.309	0.552	0.448	14325	9774	13255	14087	0	0	0	0	0	0	0	0	0	0	0	0	0	10223	0
5328_conv.fasta.prank.best.fas-gb.mod	41	488	20008	2646	13.225	287	0.588	200	0.41	0.522	0.478	5428	2481	5793	3660	0	0	0	0	0	0	0	0	0	0	0	0	0	2646	0
5333_conv.fasta.prank.best.fas-gb.mod	39	1806	70434	15479	21.977	960	0.532	617	0.342	0.591	0.409	16013	9427	13066	16449	0	0	0	0	0	0	0	0	0	0	0	0	0	15479	0
5335_conv.fasta.prank.best.fas-gb.mod	42	817	34314	11554	33.671	329	0.403	194	0.237	0.575	0.425	6830	4011	5686	6233	0	0	0	0	0	0	0	0	0	0	0	0	0	11554	0
5339_conv.fasta.prank.best.fas-gb.mod	33	556	18348	5100	27.796	276	0.496	145	0.261	0.57	0.43	3815	2583	3088	3762	0	0	0	0	0	0	0	0	0	0	0	0	0	5100	0
5343_conv.fasta.prank.best.fas-gb.mod	42	634	26628	3728	14	337	0.532	253	0.399	0.566	0.434	6391	4208	5712	6589	0	0	0	0	0	0	0	0	0	0	0	0	0	3728	0
5347_conv.fasta.prank.best.fas-gb.mod	39	250	9750	2101	21.549	107	0.428	63	0.252	0.541	0.459	2168	1331	2184	1966	0	0	0	0	0	0	0	0	0	0	0	0	0	2101	0
5348_conv.fasta.prank.best.fas-gb.mod	27	123	3321	91	2.74	37	0.301	20	0.163	0.587	0.413	1068	632	703	827	0	0	0	0	0	0	0	0	0	0	0	0	0	91	0
5355_conv.fasta.prank.best.fas-gb.mod	42	297	12474	410	3.287	165	0.556	124	0.418	0.548	0.452	3580	2097	3341	3046	0	0	0	0	0	0	0	0	0	0	0	0	0	410	0
5357_conv.fasta.prank.best.fas-gb.mod	38	394	14972	3923	26.202	150	0.381	98	0.249	0.557	0.443	2836	2406	2489	3318	0	0	0	0	0	0	0	0	0	0	0	0	0	3923	0
5366_conv.fasta.prank.best.fas-gb.mod	42	912	38304	12387	32.339	370	0.406	191	0.209	0.535	0.465	6691	4737	7310	7179	0	0	0	0	0	0	0	0	0	0	0	0	0	12387	0
5398_conv.fasta.prank.best.fas-gb.mod	41	1913	78433	17788	22.679	826	0.432	518	0.271	0.585	0.415	19706	11086	13998	15855	0	0	0	0	0	0	0	0	0	0	0	0	0	17788	0
5404_conv.fasta.prank.best.fas-gb.mod	41	876	35916	14892	41.463	352	0.402	198	0.226	0.557	0.443	5363	4603	4697	6361	0	0	0	0	0	0	0	0	0	0	0	0	0	14892	0
5406_conv.fasta.prank.best.fas-gb.mod	42	1653	69426	10883	15.676	624	0.377	392	0.237	0.576	0.424	16349	10378	14447	17369	0	0	0	0	0	0	0	0	0	0	0	0	0	10883	0
5421_conv.fasta.prank.best.fas-gb.mod	42	685	28770	7062	24.546	320	0.467	209	0.305	0.574	0.426	6094	3380	5848	6386	0	0	0	0	0	0	0	0	0	0	0	0	0	7062	0
5422_conv.fasta.prank.best.fas-gb.mod	42	680	28560	6452	22.591	338	0.497	228	0.335	0.568	0.432	6285	3972	5577	6274	0	0	0	0	0	0	0	0	0	0	0	0	0	6452	0
5426_conv.fasta.prank.best.fas-gb.mod	42	1844	77448	11098	14.33	952	0.516	595	0.323	0.571	0.429	18531	12622	15831	19366	0	0	0	0	0	0	0	0	0	0	0	0	0	11098	0
5427_conv.fasta.prank.best.fas-gb.mod	41	815	33415	11144	33.35	374	0.459	230	0.282	0.605	0.395	8693	3498	5275	4805	0	0	0	0	0	0	0	0	0	0	0	0	0	11144	0
5428_conv.fasta.prank.best.fas-gb.mod	40	584	23360	3838	16.43	320	0.548	227	0.389	0.554	0.446	5710	4237	4457	5118	0	0	0	0	0	0	0	0	0	0	0	0	0	3838	0
5430_conv.fasta.prank.best.fas-gb.mod	39	424	16536	3929	23.76	207	0.488	127	0.3	0.598	0.402	4483	2155	2932	3037	0	0	0	0	0	0	0	0	0	0	0	0	0	3929	0
5434_conv.fasta.prank.best.fas-gb.mod	40	642	25680	3837	14.942	271	0.422	161	0.251	0.523	0.477	5560	4985	5405	5893	0	0	0	0	0	0	0	0	0	0	0	1	0	3836	0
5449_conv.fasta.prank.best.fas-gb.mod	42	1158	48636	6823	14.029	593	0.512	395	0.341	0.546	0.454	11855	7592	11411	10955	0	0	0	0	0	0	0	0	0	0	0	0	0	6823	0
5454_conv.fasta.prank.best.fas-gb.mod	42	1095	45990	14915	32.431	471	0.43	261	0.238	0.563	0.437	8991	5284	8280	8520	0	0	0	0	0	0	0	0	0	0	0	0	0	14915	0
5460_conv.fasta.prank.best.fas-gb.mod	38	352	13376	4088	30.562	162	0.46	110	0.312	0.592	0.408	3033	1296	2512	2447	0	0	0	0	0	0	0	0	0	0	0	0	0	4088	0
5463_conv.fasta.prank.best.fas-gb.mod	42	483	20286	2111	10.406	211	0.437	139	0.288	0.594	0.406	6731	2693	4699	4052	0	0	0	0	0	0	0	0	0	0	0	0	0	2111	0
5464_conv.fasta.prank.best.fas-gb.mod	41	1076	44116	10791	24.461	576	0.535	361	0.336	0.577	0.423	10158	6467	7599	9101	0	0	0	0	0	0	0	0	0	0	0	0	0	10791	0
5469_conv.fasta.prank.best.fas-gb.mod	41	549	22509	5348	23.759	333	0.607	211	0.384	0.56	0.44	4459	3424	4154	5124	0	0	0	0	0	0	0	0	0	0	0	0	0	5348	0
5477_conv.fasta.prank.best.fas-gb.mod	38	563	21394	7395	34.566	276	0.49	179	0.318	0.556	0.444	4095	3048	3208	3648	0	0	0	0	0	0	0	0	0	0	0	0	0	7395	0
5489_conv.fasta.prank.best.fas-gb.mod	40	1076	43040	10527	24.459	525	0.488	327	0.304	0.571	0.429	10460	5291	8718	8044	0	0	0	0	0	0	0	0	0	0	0	0	0	10527	0
5502_conv.fasta.prank.best.fas-gb.mod	42	1007	42294	12536	29.64	430	0.427	248	0.246	0.533	0.467	7906	6069	7861	7922	0	0	0	0	0	0	0	0	0	0	0	0	0	12536	0
5513_conv.fasta.prank.best.fas-gb.mod	40	581	23240	9052	38.95	269	0.463	134	0.231	0.544	0.456	3246	2752	3687	4503	0	0	0	0	0	0	0	0	0	0	0	0	0	9052	0
5528_conv.fasta.prank.best.fas-gb.mod	42	1006	42252	15557	36.82	385	0.383	228	0.227	0.589	0.411	8223	4882	5963	7627	0	0	0	0	0	0	0	0	0	0	0	0	0	15557	0
5531_conv.fasta.prank.best.fas-gb.mod	39	364	14196	2981	20.999	183	0.503	109	0.299	0.567	0.433	2993	1994	2868	3360	0	0	0	0	0	0	0	0	0	0	0	0	0	2981	0
5536_conv.fasta.prank.best.fas-gb.mod	37	401	14837	3213	21.655	193	0.481	96	0.239	0.582	0.418	3681	2254	2607	3082	0	0	0	0	0	0	0	0	0	0	0	0	0	3213	0
5551_conv.fasta.prank.best.fas-gb.mod	41	869	35629	14158	39.737	338	0.389	226	0.26	0.577	0.423	6429	3996	5145	5901	0	0	0	0	0	0	0	0	0	0	0	0	0	14158	0
5554_conv.fasta.prank.best.fas-gb.mod	41	947	38827	6146	15.829	498	0.526	285	0.301	0.573	0.427	10833	5744	8200	7904	0	0	0	0	0	0	0	0	0	0	0	0	0	6146	0
5562_conv.fasta.prank.best.fas-gb.mod	42	398	16716	3477	20.8	220	0.553	130	0.327	0.491	0.509	3859	3322	3426	2632	0	0	0	0	0	0	0	0	0	0	0	0	0	3477	0
5578_conv.fasta.prank.best.fas-gb.mod	40	210	8400	612	7.286	108	0.514	71	0.338	0.538	0.462	2622	1539	2062	1565	0	0	0	0	0	0	0	0	0	0	0	0	0	612	0
5594_conv.fasta.prank.best.fas-gb.mod	41	664	27224	2498	9.176	340	0.512	264	0.398	0.465	0.535	6161	5280	8050	5235	0	0	0	0	0	0	0	0	0	0	0	0	0	2498	0
5596_conv.fasta.prank.best.fas-gb.mod	42	1533	64386	11843	18.394	623	0.406	372	0.243	0.582	0.418	12652	10241	11702	17948	0	0	0	0	0	0	0	0	0	0	0	0	0	11843	0
5599_conv.fasta.prank.best.fas-gb.mod	42	2094	87948	10028	11.402	1014	0.484	666	0.318	0.553	0.447	21695	16127	18739	21359	0	0	0	0	0	0	0	0	0	0	0	0	0	10028	0
5614_conv.fasta.prank.best.fas-gb.mod	42	2405	101010	10076	9.975	1324	0.551	878	0.365	0.558	0.442	25126	17490	22678	25640	0	0	0	0	0	0	0	0	0	0	0	0	0	10076	0
5620_conv.fasta.prank.best.fas-gb.mod	42	1081	45402	3189	7.024	592	0.548	434	0.401	0.556	0.444	11791	6428	12327	11667	0	0	0	0	0	0	0	0	0	0	0	0	0	3189	0
5634_conv.fasta.prank.best.fas-gb.mod	41	406	16646	5962	35.816	187	0.461	118	0.291	0.584	0.416	2970	1970	2497	3247	0	0	0	0	0	0	0	0	0	0	0	0	0	5962	0
5639_conv.fasta.prank.best.fas-gb.mod	42	804	33768	7715	22.847	405	0.504	257	0.32	0.554	0.446	7181	4829	6779	7264	0	0	0	0	0	0	0	0	0	0	0	0	0	7715	0
5642_conv.fasta.prank.best.fas-gb.mod	35	227	7945	2239	28.181	72	0.317	44	0.194	0.573	0.427	1656	1239	1205	1606	0	0	0	0	0	0	0	0	0	0	0	0	0	2239	0
5644_conv.fasta.prank.best.fas-gb.mod	41	832	34112	4415	12.943	449	0.54	279	0.335	0.576	0.424	7817	5790	6825	9265	0	0	0	0	0	0	0	0	0	0	0	0	0	4415	0
5656_conv.fasta.prank.best.fas-gb.mod	37	214	7918	1135	14.334	79	0.369	49	0.229	0.595	0.405	1926	1242	1507	2108	0	0	0	0	0	0	0	0	0	0	0	0	0	1135	0
5660_conv.fasta.prank.best.fas-gb.mod	34	387	13158	1349	10.252	190	0.491	134	0.346	0.541	0.459	3040	2854	2561	3354	0	0	0	0	0	0	0	0	0	0	0	0	0	1349	0
5664_conv.fasta.prank.best.fas-gb.mod	42	1004	42168	9363	22.204	558	0.556	365	0.364	0.555	0.445	9207	5439	9195	8964	0	0	0	0	0	0	0	0	0	0	0	0	0	9363	0
5670_conv.fasta.prank.best.fas-gb.mod	42	846	35532	8990	25.301	359	0.424	229	0.271	0.546	0.454	7734	5022	6946	6840	0	0	0	0	0	0	0	0	0	0	0	0	0	8990	0
5699_conv.fasta.prank.best.fas-gb.mod	42	381	16002	4976	31.096	175	0.459	102	0.268	0.575	0.425	3024	2237	2466	3299	0	0	0	0	0	0	0	0	0	0	0	0	0	4976	0
5702_conv.fasta.prank.best.fas-gb.mod	42	894	37548	8231	21.921	419	0.469	271	0.303	0.564	0.436	8732	4843	7923	7819	0	0	0	0	0	0	0	0	0	0	0	0	0	8231	0
5703_conv.fasta.prank.best.fas-gb.mod	40	1016	40640	12235	30.106	428	0.421	245	0.241	0.594	0.406	7617	5821	5691	9276	0	0	0	0	0	0	0	0	0	0	0	0	0	12235	0
5716_conv.fasta.prank.best.fas-gb.mod	41	1385	56785	20005	35.229	652	0.471	343	0.248	0.565	0.435	11766	6637	9325	9052	0	0	0	0	0	0	0	0	0	0	0	0	0	20005	0
5721_conv.fasta.prank.best.fas-gb.mod	42	656	27552	3648	13.24	298	0.454	194	0.296	0.526	0.474	5981	4704	6623	6596	0	0	0	0	0	0	0	0	0	0	0	0	0	3648	0
5733_conv.fasta.prank.best.fas-gb.mod	37	668	24716	7952	32.173	304	0.455	151	0.226	0.558	0.442	4391	3164	4256	4953	0	0	0	0	0	0	0	0	0	0	0	0	0	7952	0
5744_conv.fasta.prank.best.fas-gb.mod	41	372	15252	2173	14.247	193	0.519	116	0.312	0.545	0.455	3655	2526	3428	3470	0	0	0	0	0	0	0	0	0	0	0	1	0	2172	0
5770_conv.fasta.prank.best.fas-gb.mod	42	1260	52920	14944	28.239	567	0.45	338	0.268	0.597	0.403	13020	6514	8834	9608	0	0	0	0	0	0	0	0	0	0	0	1	0	14943	0
5772_conv.fasta.prank.best.fas-gb.mod	37	654	24198	7085	29.279	325	0.497	212	0.324	0.536	0.464	4937	3315	4643	4218	0	0	0	0	0	0	0	0	0	0	0	0	0	7085	0
5791_conv.fasta.prank.best.fas-gb.mod	38	367	13946	4333	31.07	170	0.463	90	0.245	0.589	0.411	3174	1848	2107	2484	0	0	0	0	0	0	0	0	0	0	0	0	0	4333	0
5802_conv.fasta.prank.best.fas-gb.mod	38	131	4978	196	3.937	70	0.534	45	0.344	0.559	0.441	1202	1029	1089	1462	0	0	0	0	0	0	0	0	0	0	0	0	0	196	0
5815_conv.fasta.prank.best.fas-gb.mod	39	345	13455	3995	29.692	134	0.388	83	0.241	0.499	0.501	2409	1938	2791	2322	0	0	0	0	0	0	0	0	0	0	0	0	0	3995	0
5816_conv.fasta.prank.best.fas-gb.mod	42	866	36372	12562	34.538	357	0.412	208	0.24	0.577	0.423	5906	4986	4973	7945	0	0	0	0	0	0	0	0	0	0	0	0	0	12562	0
5821_conv.fasta.prank.best.fas-gb.mod	39	358	13962	3169	22.697	184	0.514	101	0.282	0.56	0.44	2869	2095	2652	3177	0	0	0	0	0	0	0	0	0	0	0	0	0	3169	0
5822_conv.fasta.prank.best.fas-gb.mod	41	825	33825	5534	16.361	436	0.528	271	0.328	0.531	0.469	8353	5524	7735	6679	0	0	0	0	0	0	0	0	0	0	0	0	0	5534	0
5840_conv.fasta.prank.best.fas-gb.mod	42	847	35574	6466	18.176	343	0.405	210	0.248	0.573	0.427	8641	5661	6760	8046	0	0	0	0	0	0	0	0	0	0	0	1	0	6465	0
5841_conv.fasta.prank.best.fas-gb.mod	40	573	22920	6832	29.808	230	0.401	152	0.265	0.518	0.482	3895	3934	3882	4377	0	0	0	0	0	0	0	0	0	0	0	0	0	6832	0
5842_conv.fasta.prank.best.fas-gb.mod	40	716	28640	9152	31.955	363	0.507	213	0.297	0.552	0.448	5350	3587	5138	5413	0	0	0	0	0	0	0	0	0	0	0	0	0	9152	0
5843_conv.fasta.prank.best.fas-gb.mod	38	427	16226	5732	35.326	181	0.424	110	0.258	0.537	0.463	2530	2036	2841	3087	0	0	0	0	0	0	0	0	0	0	0	0	0	5732	0
5849_conv.fasta.prank.best.fas-gb.mod	42	436	18312	4824	26.343	154	0.353	110	0.252	0.558	0.442	3660	2671	3275	3882	0	0	0	0	0	0	0	0	0	0	0	0	0	4824	0
5853_conv.fasta.prank.best.fas-gb.mod	42	656	27552	3345	12.141	358	0.546	237	0.361	0.595	0.405	9103	3573	6226	5305	0	0	0	0	0	0	0	0	0	0	0	0	0	3345	0
5857_conv.fasta.prank.best.fas-gb.mod	42	609	25578	6629	25.917	326	0.535	215	0.353	0.526	0.474	5778	3950	5138	4083	0	0	0	0	0	0	0	0	0	0	0	1	0	6628	0
5858_conv.fasta.prank.best.fas-gb.mod	42	708	29736	4632	15.577	341	0.482	227	0.321	0.521	0.479	7120	5291	6725	5968	0	0	0	0	0	0	0	0	0	0	0	1	0	4631	0
5859_conv.fasta.prank.best.fas-gb.mod	41	832	34112	7218	21.16	426	0.512	292	0.351	0.517	0.483	6078	6422	6575	7819	0	0	0	0	0	0	0	0	0	0	0	0	0	7218	0
5865_conv.fasta.prank.best.fas-gb.mod	42	1111	46662	11646	24.958	579	0.521	355	0.32	0.588	0.412	10959	5836	8586	9635	0	0	0	0	0	0	0	0	0	0	0	0	0	11646	0
5866_conv.fasta.prank.best.fas-gb.mod	41	394	16154	3428	21.221	168	0.426	90	0.228	0.575	0.425	4008	2069	3349	3300	0	0	0	0	0	0	0	0	0	0	0	0	0	3428	0
5870_conv.fasta.prank.best.fas-gb.mod	39	480	18720	8689	46.416	164	0.342	73	0.152	0.587	0.413	2559	2184	1916	3372	0	0	0	0	0	0	0	0	0	0	0	0	0	8689	0
5893_conv.fasta.prank.best.fas-gb.mod	27	404	10908	3910	35.845	190	0.47	113	0.28	0.507	0.493	1681	2140	1470	1707	0	0	0	0	0	0	0	0	0	0	0	0	0	3910	0
5894_conv.fasta.prank.best.fas-gb.mod	39	459	17901	6156	34.389	168	0.366	94	0.205	0.592	0.408	3740	2076	2733	3196	0	0	0	0	0	0	0	0	0	0	0	0	0	6156	0
5899_conv.fasta.prank.best.fas-gb.mod	39	1096	42744	8795	20.576	555	0.506	269	0.245	0.573	0.427	9085	7108	7423	10333	0	0	0	0	0	0	0	0	0	0	0	0	0	8795	0
5910_conv.fasta.prank.best.fas-gb.mod	41	775	31775	6719	21.146	405	0.523	281	0.363	0.514	0.486	6801	4508	7634	6113	0	0	0	0	0	0	0	0	0	0	0	0	0	6719	0
5913_conv.fasta.prank.best.fas-gb.mod	42	1225	51450	8188	15.914	574	0.469	372	0.304	0.558	0.442	11769	9310	9816	12367	0	0	0	0	0	0	0	0	0	0	0	0	0	8188	0
5918_conv.fasta.prank.best.fas-gb.mod	40	714	28560	5033	17.623	389	0.545	210	0.294	0.542	0.458	6919	4562	6176	5870	0	0	0	0	0	0	0	0	0	0	0	1	0	5032	0
5919_conv.fasta.prank.best.fas-gb.mod	42	455	19110	560	2.93	266	0.585	184	0.404	0.544	0.456	5692	3133	5320	4405	0	0	0	0	0	0	0	0	0	0	0	0	0	560	0
5921_conv.fasta.prank.best.fas-gb.mod	42	3178	133476	40726	30.512	1470	0.463	889	0.28	0.598	0.402	31976	14391	22806	23577	0	0	0	0	0	0	0	0	0	0	0	0	0	40726	0
5922_conv.fasta.prank.best.fas-gb.mod	42	1582	66444	16256	24.466	693	0.438	408	0.258	0.565	0.435	14610	8889	12927	13762	0	0	0	0	0	0	0	0	0	0	0	0	0	16256	0
5926_conv.fasta.prank.best.fas-gb.mod	41	636	26076	9865	37.832	256	0.403	142	0.223	0.565	0.435	4553	2986	4059	4613	0	0	0	0	0	0	0	0	0	0	0	0	0	9865	0
5933_conv.fasta.prank.best.fas-gb.mod	41	800	32800	5543	16.899	400	0.5	281	0.351	0.53	0.47	7730	5882	6926	6719	0	0	0	0	0	0	0	0	0	0	0	0	0	5543	0
5936_conv.fasta.prank.best.fas-gb.mod	38	318	12084	3899	32.266	117	0.368	56	0.176	0.556	0.444	2400	1252	2314	2219	0	0	0	0	0	0	0	0	0	0	0	0	0	3899	0
5940_conv.fasta.prank.best.fas-gb.mod	42	796	33432	4143	12.392	447	0.562	334	0.42	0.603	0.397	6432	6657	4948	11252	0	0	0	0	0	0	0	0	0	0	0	0	0	4143	0
5941_conv.fasta.prank.best.fas-gb.mod	41	457	18737	4963	26.488	212	0.464	114	0.249	0.521	0.479	3754	3326	3377	3317	0	0	0	0	0	0	0	0	0	0	0	0	0	4963	0
5942_conv.fasta.prank.best.fas-gb.mod	40	636	25440	3888	15.283	330	0.519	255	0.401	0.48	0.52	5386	5419	5848	4899	0	0	0	0	0	0	0	0	0	0	0	0	0	3888	0
5943_conv.fasta.prank.best.fas-gb.mod	42	2000	84000	31388	37.367	744	0.372	418	0.209	0.567	0.433	15183	10225	12523	14681	0	0	0	0	0	0	0	0	0	0	0	0	0	31388	0
5944_conv.fasta.prank.best.fas-gb.mod	37	393	14541	4492	30.892	168	0.427	116	0.295	0.545	0.455	2977	2332	2228	2512	0	0	0	0	0	0	0	0	0	0	0	0	0	4492	0
5945_conv.fasta.prank.best.fas-gb.mod	42	870	36540	7793	21.327	404	0.464	255	0.293	0.551	0.449	9363	5763	7126	6495	0	0	0	0	0	0	0	0	0	0	0	0	0	7793	0
5949_conv.fasta.prank.best.fas-gb.mod	42	523	21966	2596	11.818	244	0.467	163	0.312	0.552	0.448	5503	3746	4926	5195	0	0	0	0	0	0	0	0	0	0	0	0	0	2596	0
5950_conv.fasta.prank.best.fas-gb.mod	42	739	31038	6853	22.079	328	0.444	221	0.299	0.586	0.414	7357	4718	5328	6782	0	0	0	0	0	0	0	0	0	0	0	0	0	6853	0
5958_conv.fasta.prank.best.fas-gb.mod	42	396	16632	2203	13.246	174	0.439	130	0.328	0.56	0.44	4526	2707	3622	3574	0	0	0	0	0	0	0	0	0	0	0	0	0	2203	0
5960_conv.fasta.prank.best.fas-gb.mod	41	1279	52439	9123	17.397	734	0.574	496	0.388	0.574	0.426	12022	8124	10369	12801	0	0	0	0	0	0	0	0	0	0	0	0	0	9123	0
5968_conv.fasta.prank.best.fas-gb.mod	38	267	10146	2973	29.302	86	0.322	51	0.191	0.571	0.429	2073	1042	2028	2030	0	0	0	0	0	0	0	0	0	0	0	0	0	2973	0
5974_conv.fasta.prank.best.fas-gb.mod	42	756	31752	5478	17.252	351	0.464	221	0.292	0.584	0.416	7718	4801	6125	7630	0	0	0	0	0	0	0	0	0	0	0	0	0	5478	0
5977_conv.fasta.prank.best.fas-gb.mod	41	521	21361	3379	15.819	253	0.486	157	0.301	0.575	0.425	4964	3559	4097	5362	0	0	0	0	0	0	0	0	0	0	0	0	0	3379	0
5980_conv.fasta.prank.best.fas-gb.mod	39	454	17706	5641	31.859	188	0.414	112	0.247	0.551	0.449	3351	2262	3121	3331	0	0	0	0	0	0	0	0	0	0	0	0	0	5641	0
5981_conv.fasta.prank.best.fas-gb.mod	42	954	40068	8706	21.728	527	0.552	333	0.349	0.531	0.469	7448	6721	8003	9190	0	0	0	0	0	0	0	0	0	0	0	0	0	8706	0
5990_conv.fasta.prank.best.fas-gb.mod	29	257	7453	3532	47.39	89	0.346	34	0.132	0.573	0.427	1335	670	970	946	0	0	0	0	0	0	0	0	0	0	0	0	0	3532	0
6000_conv.fasta.prank.best.fas-gb.mod	41	507	20787	3593	17.285	214	0.422	136	0.268	0.571	0.429	4746	2860	4528	5060	0	0	0	0	0	0	0	0	0	0	0	0	0	3593	0
6003_conv.fasta.prank.best.fas-gb.mod	42	246	10332	885	8.566	103	0.419	74	0.301	0.566	0.434	3405	1722	2374	1946	0	0	0	0	0	0	0	0	0	0	0	0	0	885	0
6004_conv.fasta.prank.best.fas-gb.mod	42	766	32172	10211	31.739	403	0.526	248	0.324	0.553	0.447	6071	3761	6075	6054	0	0	0	0	0	0	0	0	0	0	0	0	0	10211	0
6016_conv.fasta.prank.best.fas-gb.mod	42	818	34356	4591	13.363	339	0.414	227	0.278	0.549	0.451	6633	5345	8081	9706	0	0	0	0	0	0	0	0	0	0	0	1	0	4590	0
6026_conv.fasta.prank.best.fas-gb.mod	42	727	30534	8131	26.629	275	0.378	180	0.248	0.542	0.458	6037	3952	6261	6153	0	0	0	0	0	0	0	0	0	0	0	0	0	8131	0
6029_conv.fasta.prank.best.fas-gb.mod	40	610	24400	6536	26.787	247	0.405	134	0.22	0.562	0.438	5022	3136	4684	5022	0	0	0	0	0	0	0	0	0	0	0	0	0	6536	0
6034_conv.fasta.prank.best.fas-gb.mod	41	468	19188	4831	25.177	189	0.404	131	0.28	0.571	0.429	3695	2543	3605	4514	0	0	0	0	0	0	0	0	0	0	0	0	0	4831	0
6036_conv.fasta.prank.best.fas-gb.mod	42	1390	58380	14685	25.154	686	0.494	424	0.305	0.573	0.427	13966	7757	10924	11048	0	0	0	0	0	0	0	0	0	0	0	0	0	14685	0
6038_conv.fasta.prank.best.fas-gb.mod	42	1003	42126	10052	23.862	462	0.461	281	0.28	0.532	0.468	8585	5757	9219	8513	0	0	0	0	0	0	0	0	0	0	0	0	0	10052	0
6041_conv.fasta.prank.best.fas-gb.mod	42	1497	62874	20470	32.557	619	0.413	321	0.214	0.567	0.433	11624	8871	9246	12663	0	0	0	0	0	0	0	0	0	0	0	0	0	20470	0
6048_conv.fasta.prank.best.fas-gb.mod	41	302	12382	3012	24.326	151	0.5	94	0.311	0.567	0.433	2914	1550	2490	2416	0	0	0	0	0	0	0	0	0	0	0	0	0	3012	0
6050_conv.fasta.prank.best.fas-gb.mod	37	560	20720	6861	33.113	183	0.327	102	0.182	0.611	0.389	4645	2384	3037	3793	0	0	0	0	0	0	0	0	0	0	0	0	0	6861	0
6051_conv.fasta.prank.best.fas-gb.mod	42	1280	53760	12727	23.674	676	0.528	488	0.381	0.548	0.452	10812	7455	11135	11631	0	0	0	0	0	0	0	0	0	0	0	0	0	12727	0
6056_conv.fasta.prank.best.fas-gb.mod	36	263	9468	1961	20.712	140	0.532	90	0.342	0.534	0.466	1984	1430	2066	2027	0	0	0	0	0	0	0	0	0	0	0	0	0	1961	0
6064_conv.fasta.prank.best.fas-gb.mod	39	603	23517	7781	33.087	334	0.554	214	0.355	0.596	0.404	4725	2683	3726	4602	0	0	0	0	0	0	0	0	0	0	0	0	0	7781	0
6068_conv.fasta.prank.best.fas-gb.mod	42	288	12096	1460	12.07	143	0.497	101	0.351	0.551	0.449	3761	2566	2210	2099	0	0	0	0	0	0	0	0	0	0	0	0	0	1460	0
6072_conv.fasta.prank.best.fas-gb.mod	40	422	16880	3710	21.979	207	0.491	123	0.291	0.574	0.426	4118	2054	3542	3456	0	0	0	0	0	0	0	0	0	0	0	0	0	3710	0
6098_conv.fasta.prank.best.fas-gb.mod	42	2205	92610	21722	23.455	989	0.449	619	0.281	0.555	0.445	20602	15252	16321	18713	0	0	0	0	0	0	0	0	0	0	0	0	0	21722	0
6110_conv.fasta.prank.best.fas-gb.mod	40	361	14440	2289	15.852	168	0.465	125	0.346	0.547	0.453	3818	2721	2784	2828	0	0	0	0	0	0	0	0	0	0	0	0	0	2289	0
6114_conv.fasta.prank.best.fas-gb.mod	39	613	23907	6568	27.473	293	0.478	168	0.274	0.591	0.409	5961	2811	4272	4295	0	0	0	0	0	0	0	0	0	0	0	0	0	6568	0
6119_conv.fasta.prank.best.fas-gb.mod	41	1951	79991	14347	17.936	984	0.504	622	0.319	0.577	0.423	18427	11463	16306	19448	0	0	0	0	0	0	0	0	0	0	0	0	0	14347	0
6128_conv.fasta.prank.best.fas-gb.mod	36	268	9648	3415	35.396	114	0.425	73	0.272	0.538	0.462	2258	1187	1708	1080	0	0	0	0	0	0	0	0	0	0	0	0	0	3415	0
6130_conv.fasta.prank.best.fas-gb.mod	42	494	20748	4343	20.932	215	0.435	127	0.257	0.569	0.431	4689	3238	3779	4699	0	0	0	0	0	0	0	0	0	0	0	0	0	4343	0
6139_conv.fasta.prank.best.fas-gb.mod	42	950	39900	4510	11.303	475	0.5	311	0.327	0.566	0.434	10286	6864	8432	9808	0	0	0	0	0	0	0	0	0	0	0	0	0	4510	0
6148_conv.fasta.prank.best.fas-gb.mod	41	433	17753	4352	24.514	228	0.527	149	0.344	0.561	0.439	3808	2108	3795	3690	0	0	0	0	0	0	0	0	0	0	0	0	0	4352	0
6150_conv.fasta.prank.best.fas-gb.mod	36	314	11304	2646	23.408	129	0.411	61	0.194	0.586	0.414	2768	1810	1779	2301	0	0	0	0	0	0	0	0	0	0	0	0	0	2646	0
6164_conv.fasta.prank.best.fas-gb.mod	38	381	14478	1596	11.024	173	0.454	121	0.318	0.546	0.454	3763	2900	2954	3265	0	0	0	0	0	0	0	0	0	0	0	0	0	1596	0
6175_conv.fasta.prank.best.fas-gb.mod	40	754	30160	10041	33.292	324	0.43	155	0.206	0.6	0.4	6560	3836	4193	5530	0	0	0	0	0	0	0	0	0	0	0	0	0	10041	0
6176_conv.fasta.prank.best.fas-gb.mod	42	1264	53088	14029	26.426	579	0.458	344	0.272	0.567	0.433	11228	7043	9931	10857	0	0	0	0	0	0	0	0	0	0	0	0	0	14029	0
6198_conv.fasta.prank.best.fas-gb.mod	39	419	16341	4363	26.7	160	0.382	86	0.205	0.553	0.447	4153	1815	3573	2437	0	0	0	0	0	0	0	0	0	0	0	0	0	4363	0
6216_conv.fasta.prank.best.fas-gb.mod	42	556	23352	5726	24.52	270	0.486	145	0.261	0.549	0.451	4876	3464	4496	4790	0	0	0	0	0	0	0	0	0	0	0	0	0	5726	0
6221_conv.fasta.prank.best.fas-gb.mod	42	618	25956	5376	20.712	333	0.539	234	0.379	0.566	0.434	5866	4265	4656	5793	0	0	0	0	0	0	0	0	0	0	0	0	0	5376	0
6226_conv.fasta.prank.best.fas-gb.mod	42	886	37212	6925	18.61	438	0.494	261	0.295	0.55	0.45	8489	5293	8327	8178	0	0	0	0	0	0	0	0	0	0	0	0	0	6925	0
6227_conv.fasta.prank.best.fas-gb.mod	37	526	19462	4361	22.408	233	0.443	144	0.274	0.498	0.502	3896	3287	4255	3663	0	0	0	0	0	0	0	0	0	0	0	0	0	4361	0
6238_conv.fasta.prank.best.fas-gb.mod	42	962	40404	8478	20.983	511	0.531	339	0.352	0.587	0.413	9490	6161	6967	9308	0	0	0	0	0	0	0	0	0	0	0	0	0	8478	0
6258_conv.fasta.prank.best.fas-gb.mod	41	839	34399	8285	24.085	354	0.422	221	0.263	0.581	0.419	6152	5296	5633	9033	0	0	0	0	0	0	0	0	0	0	0	0	0	8285	0
6265_conv.fasta.prank.best.fas-gb.mod	41	270	11070	3251	29.368	120	0.444	83	0.307	0.546	0.454	2278	1198	2350	1993	0	0	0	0	0	0	0	0	0	0	0	0	0	3251	0
6270_conv.fasta.prank.best.fas-gb.mod	40	351	14040	3120	22.222	214	0.61	123	0.35	0.585	0.415	3412	1789	2739	2980	0	0	0	0	0	0	0	0	0	0	0	0	0	3120	0
6274_conv.fasta.prank.best.fas-gb.mod	42	654	27468	7163	26.078	289	0.442	180	0.275	0.573	0.427	6021	3521	5132	5631	0	0	0	0	0	0	0	0	0	0	0	0	0	7163	0
6282_conv.fasta.prank.best.fas-gb.mod	42	535	22470	4468	19.884	222	0.415	132	0.247	0.569	0.431	5188	2906	4851	5057	0	0	0	0	0	0	0	0	0	0	0	0	0	4468	0
6284_conv.fasta.prank.best.fas-gb.mod	42	1231	51702	8547	16.531	635	0.516	445	0.361	0.53	0.47	8098	9884	10433	14740	0	0	0	0	0	0	0	0	0	0	0	0	0	8547	0
6295_conv.fasta.prank.best.fas-gb.mod	42	1209	50778	2836	5.585	533	0.441	398	0.329	0.549	0.451	13382	10382	11241	12937	0	0	0	0	0	0	0	0	0	0	0	1	0	2835	0
6298_conv.fasta.prank.best.fas-gb.mod	42	594	24948	7725	30.964	238	0.401	137	0.231	0.57	0.43	5085	3287	4118	4733	0	0	0	0	0	0	0	0	0	0	0	0	0	7725	0
6299_conv.fasta.prank.best.fas-gb.mod	40	446	17840	3157	17.696	211	0.473	135	0.303	0.485	0.515	3129	3685	3929	3940	0	0	0	0	0	0	0	0	0	0	0	0	0	3157	0
6303_conv.fasta.prank.best.fas-gb.mod	42	693	29106	7415	25.476	318	0.459	179	0.258	0.585	0.415	5492	3754	5263	7182	0	0	0	0	0	0	0	0	0	0	0	0	0	7415	0
6318_conv.fasta.prank.best.fas-gb.mod	42	1354	56868	17192	30.231	597	0.441	335	0.247	0.573	0.427	11072	6613	10217	11774	0	0	0	0	0	0	0	0	0	0	0	0	0	17192	0
6320_conv.fasta.prank.best.fas-gb.mod	42	1600	67200	13698	20.384	810	0.506	502	0.314	0.552	0.448	15284	9502	14419	14297	0	0	0	0	0	0	0	0	0	0	0	0	0	13698	0
6363_conv.fasta.prank.best.fas-gb.mod	42	1176	49392	13402	27.134	523	0.445	303	0.258	0.558	0.442	9857	6379	9510	10244	0	0	0	0	0	0	0	0	0	0	0	0	0	13402	0
6366_conv.fasta.prank.best.fas-gb.mod	39	340	13260	2553	19.253	161	0.474	96	0.282	0.601	0.399	2523	1732	2542	3910	0	0	0	0	0	0	0	0	0	0	0	0	0	2553	0
6373_conv.fasta.prank.best.fas-gb.mod	41	835	34235	7517	21.957	361	0.432	222	0.266	0.558	0.442	8169	4568	7251	6730	0	0	0	0	0	0	0	0	0	0	0	0	0	7517	0
6376_conv.fasta.prank.best.fas-gb.mod	37	362	13394	3889	29.035	177	0.489	90	0.249	0.553	0.447	2456	1570	2656	2823	0	0	0	0	0	0	0	0	0	0	0	0	0	3889	0
6378_conv.fasta.prank.best.fas-gb.mod	38	1071	40698	16327	40.117	430	0.401	190	0.177	0.564	0.436	7190	4537	6072	6572	0	0	0	0	0	0	0	0	0	0	0	0	0	16327	0
6379_conv.fasta.prank.best.fas-gb.mod	38	249	9462	2481	26.221	116	0.466	53	0.213	0.526	0.474	1683	1757	1574	1967	0	0	0	0	0	0	0	0	0	0	0	0	0	2481	0
6383_conv.fasta.prank.best.fas-gb.mod	41	899	36859	8029	21.783	428	0.476	245	0.273	0.614	0.386	9900	4529	6535	7866	0	0	0	0	0	0	0	0	0	0	0	0	0	8029	0
6384_conv.fasta.prank.best.fas-gb.mod	40	393	15720	4832	30.738	163	0.415	96	0.244	0.551	0.449	3238	2196	2653	2801	0	0	0	0	0	0	0	0	0	0	0	0	0	4832	0
6387_conv.fasta.prank.best.fas-gb.mod	42	863	36246	4410	12.167	391	0.453	304	0.352	0.545	0.455	7658	6337	8172	9669	0	0	0	0	0	0	0	0	0	0	0	0	0	4410	0
6389_conv.fasta.prank.best.fas-gb.mod	42	1210	50820	16093	31.667	401	0.331	220	0.182	0.543	0.457	8564	7143	8634	10386	0	0	0	0	0	0	0	0	0	0	0	0	0	16093	0
6393_conv.fasta.prank.best.fas-gb.mod	39	493	19227	6516	33.89	230	0.467	140	0.284	0.578	0.422	3772	2483	2852	3604	0	0	0	0	0	0	0	0	0	0	0	0	0	6516	0
6398_conv.fasta.prank.best.fas-gb.mod	41	427	17507	3367	19.232	203	0.475	128	0.3	0.595	0.405	4388	2502	3221	4029	0	0	0	0	0	0	0	0	0	0	0	0	0	3367	0
6401_conv.fasta.prank.best.fas-gb.mod	41	613	25133	3767	14.988	287	0.468	197	0.321	0.553	0.447	5946	4161	5392	5867	0	0	0	0	0	0	0	0	0	0	0	0	0	3767	0
6404_conv.fasta.prank.best.fas-gb.mod	41	583	23903	9054	37.878	258	0.443	151	0.259	0.539	0.461	3564	2607	4251	4427	0	0	0	0	0	0	0	0	0	0	0	0	0	9054	0
6405_conv.fasta.prank.best.fas-gb.mod	41	1148	47068	13333	28.327	516	0.449	273	0.238	0.551	0.449	10541	8103	7093	7998	0	0	0	0	0	0	0	0	0	0	0	0	0	13333	0
6406_conv.fasta.prank.best.fas-gb.mod	31	233	7223	1718	23.785	131	0.562	36	0.155	0.542	0.458	1346	1272	1222	1665	0	0	0	0	0	0	0	0	0	0	0	0	0	1718	0
6407_conv.fasta.prank.best.fas-gb.mod	39	465	18135	4231	23.331	217	0.467	148	0.318	0.538	0.462	4349	2560	3894	3101	0	0	0	0	0	0	0	0	0	0	0	0	0	4231	0
6412_conv.fasta.prank.best.fas-gb.mod	42	614	25788	3848	14.922	315	0.513	222	0.362	0.527	0.473	5821	4585	5750	5784	0	0	0	0	0	0	0	0	0	0	0	1	0	3847	0
6420_conv.fasta.prank.best.fas-gb.mod	42	659	27678	3204	11.576	328	0.498	214	0.325	0.538	0.462	5897	4844	6469	7264	0	0	0	0	0	0	0	0	0	0	0	0	0	3204	0
6430_conv.fasta.prank.best.fas-gb.mod	27	197	5319	1881	35.364	53	0.269	24	0.122	0.552	0.448	893	643	879	1023	0	0	0	0	0	0	0	0	0	0	0	0	0	1881	0
6432_conv.fasta.prank.best.fas-gb.mod	42	461	19362	2840	14.668	175	0.38	122	0.265	0.559	0.441	3979	3738	3544	5261	0	0	0	0	0	0	0	0	0	0	0	0	0	2840	0
6439_conv.fasta.prank.best.fas-gb.mod	42	481	20202	3065	15.172	238	0.495	161	0.335	0.572	0.428	5123	2673	4665	4676	0	0	0	0	0	0	0	0	0	0	0	0	0	3065	0
6447_conv.fasta.prank.best.fas-gb.mod	42	423	17766	4221	23.759	198	0.468	127	0.3	0.545	0.455	3797	2904	3320	3524	0	0	0	0	0	0	0	0	0	0	0	0	0	4221	0
6448_conv.fasta.prank.best.fas-gb.mod	39	269	10491	3111	29.654	121	0.45	56	0.208	0.602	0.398	1599	1534	1435	2812	0	0	0	0	0	0	0	0	0	0	0	0	0	3111	0
6449_conv.fasta.prank.best.fas-gb.mod	28	222	6216	318	5.116	95	0.428	53	0.239	0.591	0.409	1939	1052	1360	1547	0	0	0	0	0	0	0	0	0	0	0	0	0	318	0
6450_conv.fasta.prank.best.fas-gb.mod	42	1019	42798	6248	14.599	462	0.453	285	0.28	0.563	0.437	10058	7011	8943	10538	0	0	0	0	0	0	0	0	0	0	0	0	0	6248	0
6454_conv.fasta.prank.best.fas-gb.mod	42	295	12390	3590	28.975	127	0.431	72	0.244	0.575	0.425	2528	1646	2078	2548	0	0	0	0	0	0	0	0	0	0	0	0	0	3590	0
6457_conv.fasta.prank.best.fas-gb.mod	34	228	7752	1391	17.944	129	0.566	82	0.36	0.595	0.405	2076	919	1676	1690	0	0	0	0	0	0	0	0	0	0	0	0	0	1391	0
6458_conv.fasta.prank.best.fas-gb.mod	42	1261	52962	22623	42.716	434	0.344	223	0.177	0.564	0.436	8448	5382	7835	8674	0	0	0	0	0	0	0	0	0	0	0	0	0	22623	0
6459_conv.fasta.prank.best.fas-gb.mod	41	135	5535	141	2.547	55	0.407	39	0.289	0.498	0.502	937	1065	1644	1748	0	0	0	0	0	0	0	0	0	0	0	0	0	141	0
6460_conv.fasta.prank.best.fas-gb.mod	42	964	40488	8087	19.974	513	0.532	353	0.366	0.562	0.438	9079	6305	7877	9140	0	0	0	0	0	0	0	0	0	0	0	0	0	8087	0
6462_conv.fasta.prank.best.fas-gb.mod	42	788	33096	4671	14.113	377	0.478	239	0.303	0.555	0.445	8138	5287	7355	7645	0	0	0	0	0	0	0	0	0	0	0	0	0	4671	0
6483_conv.fasta.prank.best.fas-gb.mod	42	667	28014	7666	27.365	256	0.384	155	0.232	0.561	0.439	6082	3832	5113	5321	0	0	0	0	0	0	0	0	0	0	0	0	0	7666	0
6487_conv.fasta.prank.best.fas-gb.mod	42	1852	77784	17773	22.849	839	0.453	602	0.325	0.521	0.479	15975	12445	16372	15219	0	0	0	0	0	0	0	0	0	0	0	0	0	17773	0
6488_conv.fasta.prank.best.fas-gb.mod	39	300	11700	1984	16.957	157	0.523	108	0.36	0.555	0.445	2834	1582	2755	2545	0	0	0	0	0	0	0	0	0	0	0	0	0	1984	0
6492_conv.fasta.prank.best.fas-gb.mod	42	396	16632	1068	6.421	187	0.472	129	0.326	0.54	0.46	4364	2713	4458	4029	0	0	0	0	0	0	0	0	0	0	0	0	0	1068	0
6494_conv.fasta.prank.best.fas-gb.mod	42	1357	56994	10524	18.465	667	0.492	474	0.349	0.564	0.436	12649	9003	11274	13544	0	0	0	0	0	0	0	0	0	0	0	0	0	10524	0
6496_conv.fasta.prank.best.fas-gb.mod	38	460	17480	5966	34.13	168	0.365	93	0.202	0.579	0.421	3481	1853	2935	3245	0	0	0	0	0	0	0	0	0	0	0	0	0	5966	0
6498_conv.fasta.prank.best.fas-gb.mod	36	306	11016	1142	10.367	123	0.402	98	0.32	0.524	0.476	2313	2071	2625	2865	0	0	0	0	0	0	0	0	0	0	0	0	0	1142	0
6500_conv.fasta.prank.best.fas-gb.mod	42	1464	61488	6750	10.978	662	0.452	451	0.308	0.551	0.449	16013	10782	13840	14103	0	0	0	0	0	0	0	0	0	0	0	0	0	6750	0
6506_conv.fasta.prank.best.fas-gb.mod	39	287	11193	1736	15.51	120	0.418	73	0.254	0.528	0.472	2509	2006	2446	2496	0	0	0	0	0	0	0	0	0	0	0	0	0	1736	0
6507_conv.fasta.prank.best.fas-gb.mod	40	491	19640	3820	19.45	244	0.497	130	0.265	0.619	0.381	4602	2442	3556	5220	0	0	0	0	0	0	0	0	0	0	0	0	0	3820	0
6514_conv.fasta.prank.best.fas-gb.mod	20	96	1920	81	4.219	25	0.26	9	0.094	0.622	0.378	727	304	391	417	0	0	0	0	0	0	0	0	0	0	0	0	0	81	0
6526_conv.fasta.prank.best.fas-gb.mod	36	237	8532	2172	25.457	79	0.333	45	0.19	0.578	0.422	2208	1279	1407	1466	0	0	0	0	0	0	0	0	0	0	0	0	0	2172	0
6527_conv.fasta.prank.best.fas-gb.mod	41	1345	55145	16631	30.159	601	0.447	364	0.271	0.571	0.429	11591	6833	9652	10438	0	0	0	0	0	0	0	0	0	0	0	0	0	16631	0
6528_conv.fasta.prank.best.fas-gb.mod	42	399	16758	2465	14.709	170	0.426	119	0.298	0.529	0.471	3760	3179	3535	3819	0	0	0	0	0	0	0	0	0	0	0	0	0	2465	0
6531_conv.fasta.prank.best.fas-gb.mod	35	191	6685	1659	24.817	105	0.55	51	0.267	0.608	0.392	1771	759	1192	1304	0	0	0	0	0	0	0	0	0	0	0	0	0	1659	0
6532_conv.fasta.prank.best.fas-gb.mod	42	239	10038	2080	20.721	103	0.431	67	0.28	0.564	0.436	2517	1294	2182	1965	0	0	0	0	0	0	0	0	0	0	0	0	0	2080	0
6533_conv.fasta.prank.best.fas-gb.mod	42	863	36246	5967	16.463	398	0.461	258	0.299	0.564	0.436	8494	5404	7783	8598	0	0	0	0	0	0	0	0	0	0	0	1	0	5966	0
6538_conv.fasta.prank.best.fas-gb.mod	41	493	20213	1777	8.791	224	0.454	151	0.306	0.535	0.465	5327	4394	4183	4532	0	0	0	0	0	0	0	0	0	0	0	0	0	1777	0
6540_conv.fasta.prank.best.fas-gb.mod	42	186	7812	1273	16.295	99	0.532	59	0.317	0.57	0.43	1787	980	1827	1945	0	0	0	0	0	0	0	0	0	0	0	0	0	1273	0
6544_conv.fasta.prank.best.fas-gb.mod	41	1189	48749	20142	41.318	480	0.404	237	0.199	0.57	0.43	8259	5670	6469	8209	0	0	0	0	0	0	0	0	0	0	0	0	0	20142	0
6550_conv.fasta.prank.best.fas-gb.mod	36	281	10116	838	8.284	134	0.477	80	0.285	0.552	0.448	3110	1695	2460	2013	0	0	0	0	0	0	0	0	0	0	0	0	0	838	0
6552_conv.fasta.prank.best.fas-gb.mod	39	627	24453	8238	33.689	334	0.533	200	0.319	0.568	0.432	4573	3076	3910	4656	0	0	0	0	0	0	0	0	0	0	0	0	0	8238	0
6557_conv.fasta.prank.best.fas-gb.mod	34	255	8670	1281	14.775	108	0.424	67	0.263	0.565	0.435	1886	1627	1568	2308	0	0	0	0	0	0	0	0	0	0	0	0	0	1281	0
6559_conv.fasta.prank.best.fas-gb.mod	42	418	17556	4662	26.555	195	0.467	133	0.318	0.583	0.417	3590	2374	3046	3884	0	0	0	0	0	0	0	0	0	0	0	0	0	4662	0
6563_conv.fasta.prank.best.fas-gb.mod	42	579	24318	6253	25.713	336	0.58	239	0.413	0.588	0.412	5205	3395	4241	5224	0	0	0	0	0	0	0	0	0	0	0	0	0	6253	0
6565_conv.fasta.prank.best.fas-gb.mod	34	469	15946	3955	24.802	203	0.433	106	0.226	0.572	0.428	3594	2504	2635	3258	0	0	0	0	0	0	0	0	0	0	0	0	0	3955	0
6570_conv.fasta.prank.best.fas-gb.mod	37	305	11285	2015	17.856	181	0.593	100	0.328	0.524	0.476	2460	1938	2465	2407	0	0	0	0	0	0	0	0	0	0	0	0	0	2015	0
6572_conv.fasta.prank.best.fas-gb.mod	42	758	31836	10416	32.718	321	0.423	194	0.256	0.555	0.445	5900	3685	5819	6016	0	0	0	0	0	0	0	0	0	0	0	0	0	10416	0
6601_conv.fasta.prank.best.fas-gb.mod	38	540	20520	5554	27.066	248	0.459	137	0.254	0.565	0.435	4092	3135	3358	4381	0	0	0	0	0	0	0	0	0	0	0	0	0	5554	0
6620_conv.fasta.prank.best.fas-gb.mod	41	595	24395	4642	19.028	361	0.607	302	0.508	0.543	0.457	5871	3625	5402	4855	0	0	0	0	0	0	0	0	0	0	0	0	0	4642	0
6631_conv.fasta.prank.best.fas-gb.mod	31	102	3162	41	1.297	53	0.52	33	0.324	0.53	0.47	846	548	920	807	0	0	0	0	0	0	0	0	0	0	0	0	0	41	0
6636_conv.fasta.prank.best.fas-gb.mod	40	624	24960	3373	13.514	350	0.561	214	0.343	0.574	0.426	5383	4261	4952	6991	0	0	0	0	0	0	0	0	0	0	0	0	0	3373	0
6639_conv.fasta.prank.best.fas-gb.mod	42	793	33306	7656	22.987	425	0.536	293	0.369	0.568	0.432	7163	4888	6178	7421	0	0	0	0	0	0	0	0	0	0	0	0	0	7656	0
6641_conv.fasta.prank.best.fas-gb.mod	42	684	28728	8627	30.03	300	0.439	210	0.307	0.518	0.482	5167	3610	6132	5192	0	0	0	0	0	0	0	0	0	0	0	0	0	8627	0
6649_conv.fasta.prank.best.fas-gb.mod	37	240	8880	2020	22.748	106	0.442	70	0.292	0.556	0.444	2322	1295	1744	1499	0	0	0	0	0	0	0	0	0	0	0	0	0	2020	0
6652_conv.fasta.prank.best.fas-gb.mod	42	1096	46032	14804	32.16	524	0.478	323	0.295	0.583	0.417	7517	6434	6524	10753	0	0	0	0	0	0	0	0	0	0	0	0	0	14804	0
6660_conv.fasta.prank.best.fas-gb.mod	40	790	31600	7615	24.098	386	0.489	223	0.282	0.569	0.431	7342	3737	6643	6263	0	0	0	0	0	0	0	0	0	0	0	0	0	7615	0
6667_conv.fasta.prank.best.fas-gb.mod	42	697	29274	8274	28.264	371	0.532	214	0.307	0.573	0.427	6386	3848	5110	5656	0	0	0	0	0	0	0	0	0	0	0	0	0	8274	0
6679_conv.fasta.prank.best.fas-gb.mod	30	341	10230	5078	49.638	142	0.416	64	0.188	0.602	0.398	1415	959	1089	1689	0	0	0	0	0	0	0	0	0	0	0	0	0	5078	0
6685_conv.fasta.prank.best.fas-gb.mod	40	612	24480	6857	28.011	227	0.371	139	0.227	0.543	0.457	4453	3446	4625	5099	0	0	0	0	0	0	0	0	0	0	0	1	0	6856	0
6689_conv.fasta.prank.best.fas-gb.mod	42	496	20832	4268	20.488	233	0.47	163	0.329	0.547	0.453	4170	2827	4636	4931	0	0	0	0	0	0	0	0	0	0	0	0	0	4268	0
6705_conv.fasta.prank.best.fas-gb.mod	35	228	7980	312	3.91	118	0.518	72	0.316	0.412	0.588	1892	2102	2402	1272	0	0	0	0	0	0	0	0	0	0	0	0	0	312	0
6713_conv.fasta.prank.best.fas-gb.mod	31	420	13020	5030	38.633	148	0.352	57	0.136	0.592	0.408	1888	1378	1864	2860	0	0	0	0	0	0	0	0	0	0	0	0	0	5030	0
6717_conv.fasta.prank.best.fas-gb.mod	42	1531	64302	9407	14.629	782	0.511	511	0.334	0.536	0.464	14671	8223	17326	14675	0	0	0	0	0	0	0	0	0	0	0	0	0	9407	0
6732_conv.fasta.prank.best.fas-gb.mod	39	459	17901	4249	23.736	227	0.495	121	0.264	0.544	0.456	3722	3075	3116	3739	0	0	0	0	0	0	0	0	0	0	0	0	0	4249	0
6733_conv.fasta.prank.best.fas-gb.mod	40	153	6120	532	8.693	79	0.516	46	0.301	0.58	0.42	1760	817	1537	1474	0	0	0	0	0	0	0	0	0	0	0	1	0	531	0
6738_conv.fasta.prank.best.fas-gb.mod	34	343	11662	2602	22.312	152	0.443	88	0.257	0.502	0.498	2931	1811	2698	1620	0	0	0	0	0	0	0	0	0	0	0	0	0	2602	0
6746_conv.fasta.prank.best.fas-gb.mod	40	153	6120	1174	19.183	51	0.333	26	0.17	0.638	0.362	1683	466	1322	1475	0	0	0	0	0	0	0	0	0	0	0	0	0	1174	0
6779_conv.fasta.prank.best.fas-gb.mod	42	766	32172	6300	19.582	413	0.539	273	0.356	0.57	0.43	7650	4906	6273	7043	0	0	0	0	0	0	0	0	0	0	0	0	0	6300	0
6780_conv.fasta.prank.best.fas-gb.mod	40	344	13760	2111	15.342	162	0.471	118	0.343	0.579	0.421	3682	1845	3054	3068	0	0	0	0	0	0	0	0	0	0	0	0	0	2111	0
6782_conv.fasta.prank.best.fas-gb.mod	41	368	15088	1213	8.04	183	0.497	102	0.277	0.53	0.47	3362	2361	4170	3982	0	0	0	0	0	0	0	0	0	0	0	0	0	1213	0
6785_conv.fasta.prank.best.fas-gb.mod	41	273	11193	2139	19.11	132	0.484	64	0.234	0.552	0.448	2680	1416	2641	2317	0	0	0	0	0	0	0	0	0	0	0	0	0	2139	0
6791_conv.fasta.prank.best.fas-gb.mod	40	444	17760	1799	10.13	228	0.514	150	0.338	0.571	0.429	4159	3396	3432	4974	0	0	0	0	0	0	0	0	0	0	0	0	0	1799	0
6792_conv.fasta.prank.best.fas-gb.mod	40	211	8440	1430	16.943	85	0.403	52	0.246	0.575	0.425	1961	1081	1885	2083	0	0	0	0	0	0	0	0	0	0	0	0	0	1430	0
6797_conv.fasta.prank.best.fas-gb.mod	42	1008	42336	12910	30.494	436	0.433	243	0.241	0.593	0.407	11303	4805	7154	6164	0	0	0	0	0	0	0	0	0	0	0	0	0	12910	0
6825_conv.fasta.prank.best.fas-gb.mod	42	421	17682	3837	21.7	201	0.477	129	0.306	0.547	0.453	3882	2325	3954	3684	0	0	0	0	0	0	0	0	0	0	0	1	0	3836	0
6848_conv.fasta.prank.best.fas-gb.mod	39	405	15795	4962	31.415	206	0.509	111	0.274	0.552	0.448	2950	2223	2616	3044	0	0	0	0	0	0	0	0	0	0	0	0	0	4962	0
6854_conv.fasta.prank.best.fas-gb.mod	37	204	7548	2408	31.902	93	0.456	32	0.157	0.563	0.437	1247	941	1308	1644	0	0	0	0	0	0	0	0	0	0	0	0	0	2408	0
6859_conv.fasta.prank.best.fas-gb.mod	42	845	35490	7774	21.905	331	0.392	238	0.282	0.555	0.445	7409	5180	7180	7947	0	0	0	0	0	0	0	0	0	0	0	0	0	7774	0
6860_conv.fasta.prank.best.fas-gb.mod	41	696	28536	6380	22.358	278	0.399	171	0.246	0.551	0.449	7747	3632	6333	4444	0	0	0	0	0	0	0	0	0	0	0	0	0	6380	0
6864_conv.fasta.prank.best.fas-gb.mod	34	75	2550	73	2.863	41	0.547	15	0.2	0.612	0.388	766	525	438	748	0	0	0	0	0	0	0	0	0	0	0	0	0	73	0
6865_conv.fasta.prank.best.fas-gb.mod	41	636	26076	8414	32.267	250	0.393	154	0.242	0.537	0.463	4731	3505	4661	4765	0	0	0	0	0	0	0	0	0	0	0	17	0	8397	0
6875_conv.fasta.prank.best.fas-gb.mod	42	426	17892	964	5.388	207	0.486	151	0.354	0.554	0.446	4862	1982	5583	4501	0	0	0	0	0	0	0	0	0	0	0	1	0	963	0
6882_conv.fasta.prank.best.fas-gb.mod	42	555	23310	5519	23.677	274	0.494	153	0.276	0.523	0.477	5827	3414	5107	3443	0	0	0	0	0	0	0	0	0	0	0	0	0	5519	0
6883_conv.fasta.prank.best.fas-gb.mod	42	472	19824	3397	17.136	204	0.432	130	0.275	0.547	0.453	4723	3300	4168	4236	0	0	0	0	0	0	0	0	0	0	0	1	0	3396	0
6893_conv.fasta.prank.best.fas-gb.mod	28	212	5936	1052	17.722	72	0.34	39	0.184	0.5	0.5	1472	1317	1070	1025	0	0	0	0	0	0	0	0	0	0	0	0	0	1052	0
6909_conv.fasta.prank.best.fas-gb.mod	42	547	22974	6266	27.274	238	0.435	151	0.276	0.565	0.435	4683	3272	4005	4748	0	0	0	0	0	0	0	0	0	0	0	0	0	6266	0
6913_conv.fasta.prank.best.fas-gb.mod	42	823	34566	4395	12.715	376	0.457	238	0.289	0.552	0.448	8637	5273	8274	7987	0	0	0	0	0	0	0	0	0	0	0	0	0	4395	0
6914_conv.fasta.prank.best.fas-gb.mod	42	743	31206	6879	22.044	362	0.487	246	0.331	0.578	0.422	7480	4902	5387	6558	0	0	0	0	0	0	0	0	0	0	0	0	0	6879	0
6924_conv.fasta.prank.best.fas-gb.mod	42	1078	45276	5833	12.883	563	0.522	386	0.358	0.538	0.462	11074	7320	10929	10120	0	0	0	0	0	0	0	0	0	0	0	0	0	5833	0
6933_conv.fasta.prank.best.fas-gb.mod	36	249	8964	2528	28.202	124	0.498	68	0.273	0.554	0.446	1620	1566	1320	1930	0	0	0	0	0	0	0	0	0	0	0	0	0	2528	0
6946_conv.fasta.prank.best.fas-gb.mod	41	446	18286	3427	18.741	189	0.424	108	0.242	0.524	0.476	4691	3024	4017	3127	0	0	0	0	0	0	0	0	0	0	0	0	0	3427	0
6947_conv.fasta.prank.best.fas-gb.mod	42	1537	64554	11033	17.091	849	0.552	534	0.347	0.57	0.43	15047	10538	12538	15398	0	0	0	0	0	0	0	0	0	0	0	0	0	11033	0
6954_conv.fasta.prank.best.fas-gb.mod	42	681	28602	1958	6.846	379	0.557	246	0.361	0.547	0.453	6811	5113	6967	7753	0	0	0	0	0	0	0	0	0	0	0	0	0	1958	0
6955_conv.fasta.prank.best.fas-gb.mod	40	327	13080	552	4.22	141	0.431	113	0.346	0.549	0.451	2743	2669	2974	4142	0	0	0	0	0	0	0	0	0	0	0	0	0	552	0
6958_conv.fasta.prank.best.fas-gb.mod	37	398	14726	4782	32.473	174	0.437	94	0.236	0.556	0.444	2618	1880	2481	2965	0	0	0	0	0	0	0	0	0	0	0	0	0	4782	0
6961_conv.fasta.prank.best.fas-gb.mod	42	773	32466	11580	35.668	324	0.419	203	0.263	0.558	0.442	5846	3874	5329	5837	0	0	0	0	0	0	0	0	0	0	0	0	0	11580	0
6962_conv.fasta.prank.best.fas-gb.mod	42	294	12348	994	8.05	134	0.456	87	0.296	0.58	0.42	3469	1808	2955	3122	0	0	0	0	0	0	0	0	0	0	0	0	0	994	0
6968_conv.fasta.prank.best.fas-gb.mod	39	812	31668	11508	36.34	318	0.392	162	0.2	0.534	0.466	3975	4394	5004	6787	0	0	0	0	0	0	0	0	0	0	0	0	0	11508	0
6969_conv.fasta.prank.best.fas-gb.mod	34	357	12138	3862	31.817	109	0.305	61	0.171	0.503	0.497	2060	1926	2185	2105	0	0	0	0	0	0	0	0	0	0	0	0	0	3862	0
6977_conv.fasta.prank.best.fas-gb.mod	35	453	15855	5218	32.911	134	0.296	70	0.155	0.591	0.409	3573	1660	2664	2740	0	0	0	0	0	0	0	0	0	0	0	0	0	5218	0
6978_conv.fasta.prank.best.fas-gb.mod	42	703	29526	8618	29.188	324	0.461	175	0.249	0.544	0.456	5101	4515	4921	6371	0	0	0	0	0	0	0	0	0	0	0	0	0	8618	0
6979_conv.fasta.prank.best.fas-gb.mod	42	821	34482	813	2.358	457	0.557	337	0.41	0.575	0.425	10297	6026	8304	9042	0	0	0	0	0	0	0	0	0	0	0	0	0	813	0
6992_conv.fasta.prank.best.fas-gb.mod	42	414	17388	4948	28.456	145	0.35	73	0.176	0.602	0.398	4194	2086	2858	3302	0	0	0	0	0	0	0	0	0	0	0	0	0	4948	0
6995_conv.fasta.prank.best.fas-gb.mod	35	182	6370	827	12.983	77	0.423	51	0.28	0.593	0.407	1579	1015	1241	1708	0	0	0	0	0	0	0	0	0	0	0	0	0	827	0
7021_conv.fasta.prank.best.fas-gb.mod	42	342	14364	4857	33.814	148	0.433	93	0.272	0.567	0.433	2644	1613	2470	2780	0	0	0	0	0	0	0	0	0	0	0	1	0	4856	0
7024_conv.fasta.prank.best.fas-gb.mod	24	267	6408	2575	40.184	88	0.33	50	0.187	0.524	0.476	1009	915	906	1003	0	0	0	0	0	0	0	0	0	0	0	0	0	2575	0
7028_conv.fasta.prank.best.fas-gb.mod	41	586	24026	5579	23.221	300	0.512	202	0.345	0.556	0.444	5117	3920	4294	5116	0	0	0	0	0	0	0	0	0	0	0	0	0	5579	0
7029_conv.fasta.prank.best.fas-gb.mod	42	885	37170	7349	19.771	392	0.443	272	0.307	0.545	0.455	7761	6037	7606	8417	0	0	0	0	0	0	0	0	0	0	0	0	0	7349	0
7067_conv.fasta.prank.best.fas-gb.mod	37	292	10804	1597	14.782	128	0.438	87	0.298	0.563	0.437	2734	1450	2572	2451	0	0	0	0	0	0	0	0	0	0	0	0	0	1597	0
7128_conv.fasta.prank.best.fas-gb.mod	41	1453	59573	18469	31.002	732	0.504	428	0.295	0.59	0.41	12907	7479	9398	11320	0	0	0	0	0	0	0	0	0	0	0	0	0	18469	0
7135_conv.fasta.prank.best.fas-gb.mod	42	453	19026	3751	19.715	247	0.545	155	0.342	0.561	0.439	3264	3095	3609	5307	0	0	0	0	0	0	0	0	0	0	0	0	0	3751	0
7136_conv.fasta.prank.best.fas-gb.mod	38	151	5738	315	5.49	72	0.477	49	0.325	0.604	0.396	1533	992	1157	1741	0	0	0	0	0	0	0	0	0	0	0	0	0	315	0
7141_conv.fasta.prank.best.fas-gb.mod	40	556	22240	4264	19.173	310	0.558	232	0.417	0.516	0.484	4662	3405	5260	4649	0	0	0	0	0	0	0	0	0	0	0	0	0	4264	0
7174_conv.fasta.prank.best.fas-gb.mod	42	1316	55272	11461	20.736	744	0.565	474	0.36	0.56	0.44	12463	7930	11312	12106	0	0	0	0	0	0	0	0	0	0	0	0	0	11461	0
7194_conv.fasta.prank.best.fas-gb.mod	36	275	9900	2814	28.424	128	0.465	78	0.284	0.544	0.456	2043	1300	1938	1805	0	0	0	0	0	0	0	0	0	0	0	0	0	2814	0
7241_conv.fasta.prank.best.fas-gb.mod	37	631	23347	5941	25.447	320	0.507	186	0.295	0.546	0.454	4004	3934	3964	5504	0	0	0	0	0	0	0	0	0	0	0	0	0	5941	0
7273_conv.fasta.prank.best.fas-gb.mod	37	415	15355	5872	38.242	159	0.383	81	0.195	0.575	0.425	2512	1606	2387	2978	0	0	0	0	0	0	0	0	0	0	0	0	0	5872	0
7279_conv.fasta.prank.best.fas-gb.mod	41	960	39360	8277	21.029	570	0.594	348	0.362	0.583	0.417	9222	5302	7653	8906	0	0	0	0	0	0	0	0	0	0	0	0	0	8277	0
7296_conv.fasta.prank.best.fas-gb.mod	38	295	11210	3360	29.973	134	0.454	84	0.285	0.532	0.468	2240	1791	1881	1938	0	0	0	0	0	0	0	0	0	0	0	0	0	3360	0
7313_conv.fasta.prank.best.fas-gb.mod	41	924	37884	5967	15.751	466	0.504	301	0.326	0.531	0.469	7616	6086	8928	9287	0	0	0	0	0	0	0	0	0	0	0	1	0	5966	0
7324_conv.fasta.prank.best.fas-gb.mod	40	722	28880	1649	5.71	328	0.454	240	0.332	0.579	0.421	8275	5234	6229	7493	0	0	0	0	0	0	0	0	0	0	0	0	0	1649	0
7325_conv.fasta.prank.best.fas-gb.mod	37	535	19795	5166	26.097	248	0.464	136	0.254	0.466	0.534	3273	4395	3380	3581	0	0	0	0	0	0	0	0	0	0	0	0	0	5166	0
7331_conv.fasta.prank.best.fas-gb.mod	39	690	26910	12298	45.7	342	0.496	155	0.225	0.575	0.425	4097	2674	3509	4332	0	0	0	0	0	0	0	0	0	0	0	0	0	12298	0
7333_conv.fasta.prank.best.fas-gb.mod	41	401	16441	1211	7.366	211	0.526	163	0.406	0.456	0.544	3611	4037	4251	3331	0	0	0	0	0	0	0	0	0	0	0	0	0	1211	0
7336_conv.fasta.prank.best.fas-gb.mod	40	458	18320	1988	10.852	259	0.566	188	0.41	0.454	0.546	3774	4036	4889	3633	0	0	0	0	0	0	0	0	0	0	0	0	0	1988	0
7361_conv.fasta.prank.best.fas-gb.mod	34	604	20536	4990	24.299	235	0.389	122	0.202	0.589	0.411	4632	2870	3415	4629	0	0	0	0	0	0	0	0	0	0	0	0	0	4990	0
7363_conv.fasta.prank.best.fas-gb.mod	42	407	17094	1823	10.665	210	0.516	146	0.359	0.545	0.455	4145	2632	4331	4163	0	0	0	0	0	0	0	0	0	0	0	0	0	1823	0
7367_conv.fasta.prank.best.fas-gb.mod	40	320	12800	3683	28.773	170	0.531	132	0.412	0.542	0.458	3008	1750	2414	1945	0	0	0	0	0	0	0	0	0	0	0	0	0	3683	0
7371_conv.fasta.prank.best.fas-gb.mod	34	241	8194	2173	26.519	101	0.419	63	0.261	0.542	0.458	1867	1080	1688	1386	0	0	0	0	0	0	0	0	0	0	0	0	0	2173	0
7572_conv.fasta.prank.best.fas-gb.mod	40	853	34120	10201	29.897	365	0.428	198	0.232	0.554	0.446	6302	4220	6442	6955	0	0	0	0	0	0	0	0	0	0	0	0	0	10201	0
7577_conv.fasta.prank.best.fas-gb.mod	40	333	13320	1863	13.986	168	0.505	97	0.291	0.551	0.449	3013	2584	2565	3295	0	0	0	0	0	0	0	0	0	0	0	0	0	1863	0
7583_conv.fasta.prank.best.fas-gb.mod	19	166	3154	335	10.621	64	0.386	34	0.205	0.376	0.624	371	1332	427	689	0	0	0	0	0	0	0	0	0	0	0	0	0	335	0
7602_conv.fasta.prank.best.fas-gb.mod	42	733	30786	6018	19.548	342	0.467	212	0.289	0.505	0.495	5889	5627	6776	6476	0	0	0	0	0	0	0	0	0	0	0	0	0	6018	0
7628_conv.fasta.prank.best.fas-gb.mod	42	350	14700	1941	13.204	187	0.534	121	0.346	0.59	0.41	4382	1983	3260	3134	0	0	0	0	0	0	0	0	0	0	0	0	0	1941	0

## Sheet: Convolv_NoCuscuta
Alignment_name	No_of_taxa	Alignment_length	Total_matrix_cells	Undetermined_characters	Missing_percent	No_variable_sites	Proportion_variable_sites	Parsimony_informative_sites	Proportion_parsimony_informative	AT_content	GC_content	A	C	G	T	K	M	R	Y	S	W	B	V	H	D	X	N	O	-	?
4471_supercontig.fasta.prank.best.fas-gb.mod	34	1766	60044	22644	37.712	793	0.449	398	0.225	0.63	0.37	9920	6225	7533	13722	0	0	0	0	0	0	0	0	0	0	0	0	0	22644	0
4527_supercontig.fasta.prank.best.fas-gb.mod	34	2148	73032	21849	29.917	1000	0.466	573	0.267	0.558	0.442	13157	9254	13274	15498	0	0	0	0	0	0	0	0	0	0	0	0	0	21849	0
4691_supercontig.fasta.prank.best.fas-gb.mod	34	1045	35530	13597	38.269	417	0.399	250	0.239	0.589	0.411	6395	4079	4919	6540	0	0	0	0	0	0	0	0	0	0	0	0	0	13597	0
4724_supercontig.fasta.prank.best.fas-gb.mod	34	1403	47702	17734	37.177	695	0.495	400	0.285	0.612	0.388	8921	5502	6235	9310	0	0	0	0	0	0	0	0	0	0	0	0	0	17734	0
4744_supercontig.fasta.prank.best.fas-gb.mod	30	618	18540	6397	34.504	333	0.539	160	0.259	0.64	0.36	3270	2010	2316	4547	0	0	0	0	0	0	0	0	0	0	0	0	0	6397	0
4757_supercontig.fasta.prank.best.fas-gb.mod	34	1283	43622	15254	34.969	547	0.426	323	0.252	0.586	0.414	8013	5366	6283	8706	0	0	0	0	0	0	0	0	0	0	0	0	0	15254	0
4793_supercontig.fasta.prank.best.fas-gb.mod	34	4475	152150	62651	41.177	1952	0.436	1038	0.232	0.599	0.401	23591	15980	19893	30035	0	0	0	0	0	0	0	0	0	0	0	0	0	62651	0
4796_supercontig.fasta.prank.best.fas-gb.mod	33	1108	36564	18101	49.505	496	0.448	247	0.223	0.607	0.393	4654	3106	4026	6677	0	0	0	0	0	0	0	0	0	0	0	0	0	18101	0
4802_supercontig.fasta.prank.best.fas-gb.mod	34	3681	125154	50283	40.177	1808	0.491	969	0.263	0.626	0.374	21274	12057	15763	25777	0	0	0	0	0	0	0	0	0	0	0	0	0	50283	0
4806_supercontig.fasta.prank.best.fas-gb.mod	33	1352	44616	21319	47.783	575	0.425	272	0.201	0.606	0.394	6370	3886	5249	7792	0	0	0	0	0	0	0	0	0	0	0	0	0	21319	0
4848_supercontig.fasta.prank.best.fas-gb.mod	34	2756	93704	34394	36.705	1156	0.419	580	0.21	0.574	0.426	15435	11636	13594	18645	0	0	0	0	0	0	0	0	0	0	0	0	0	34394	0
4889_supercontig.fasta.prank.best.fas-gb.mod	34	1002	34068	13467	39.53	486	0.485	250	0.25	0.637	0.363	5978	3376	4008	7239	0	0	0	0	0	0	0	0	0	0	0	0	0	13467	0
4890_supercontig.fasta.prank.best.fas-gb.mod	34	1154	39236	15929	40.598	564	0.489	300	0.26	0.579	0.421	5545	3908	5849	8005	0	0	0	0	0	0	0	0	0	0	0	0	0	15929	0
4893_supercontig.fasta.prank.best.fas-gb.mod	34	3180	108120	41277	38.177	1536	0.483	808	0.254	0.65	0.35	19631	10006	13234	23972	0	0	0	0	0	0	0	0	0	0	0	0	0	41277	0
4932_supercontig.fasta.prank.best.fas-gb.mod	34	1787	60758	17499	28.801	822	0.46	462	0.259	0.604	0.396	12186	7575	9515	13983	0	0	0	0	0	0	0	0	0	0	0	0	0	17499	0
4942_supercontig.fasta.prank.best.fas-gb.mod	34	1978	67252	29070	43.225	963	0.487	489	0.247	0.57	0.43	9453	7295	8862	12572	0	0	0	0	0	0	0	0	0	0	0	0	0	29070	0
4951_supercontig.fasta.prank.best.fas-gb.mod	31	578	17918	3687	20.577	249	0.431	121	0.209	0.589	0.411	4005	3005	2903	4318	0	0	0	0	0	0	0	0	0	0	0	0	0	3687	0
4954_supercontig.fasta.prank.best.fas-gb.mod	34	2253	76602	31299	40.859	904	0.401	479	0.213	0.599	0.401	12881	7499	10551	14372	0	0	0	0	0	0	0	0	0	0	0	0	0	31299	0
4989_supercontig.fasta.prank.best.fas-gb.mod	34	1268	43112	13290	30.827	525	0.414	270	0.213	0.609	0.391	9456	4758	6915	8693	0	0	0	0	0	0	0	0	0	0	0	0	0	13290	0
4992_supercontig.fasta.prank.best.fas-gb.mod	34	4732	160888	59077	36.719	2028	0.429	1010	0.213	0.642	0.358	29970	15972	20456	35413	0	0	0	0	0	0	0	0	0	0	0	0	0	59077	0
5018_supercontig.fasta.prank.best.fas-gb.mod	34	3346	113764	48012	42.203	1509	0.451	786	0.235	0.609	0.391	18007	12516	12742	22487	0	0	0	0	0	0	0	0	0	0	0	0	0	48012	0
5032_supercontig.fasta.prank.best.fas-gb.mod	34	2315	78710	31538	40.069	1116	0.482	587	0.254	0.639	0.361	14594	7543	9270	15765	0	0	0	0	0	0	0	0	0	0	0	0	0	31538	0
5034_supercontig.fasta.prank.best.fas-gb.mod	34	1252	42568	9899	23.255	669	0.534	433	0.346	0.567	0.433	8123	6776	7343	10427	0	0	0	0	0	0	0	0	0	0	0	0	0	9899	0
5038_supercontig.fasta.prank.best.fas-gb.mod	33	1222	40326	16035	39.763	547	0.448	322	0.264	0.626	0.374	6627	4096	4853	8715	0	0	0	0	0	0	0	0	0	0	0	0	0	16035	0
5064_supercontig.fasta.prank.best.fas-gb.mod	33	916	30228	13820	45.719	397	0.433	228	0.249	0.564	0.436	3845	3386	3685	5492	0	0	0	0	0	0	0	0	0	0	0	0	0	13820	0
5090_supercontig.fasta.prank.best.fas-gb.mod	33	1498	49434	19969	40.395	663	0.443	348	0.232	0.586	0.414	7681	5867	6393	9524	0	0	0	0	0	0	0	0	0	0	0	0	0	19969	0
5104_supercontig.fasta.prank.best.fas-gb.mod	28	590	16520	6514	39.431	258	0.437	121	0.205	0.623	0.377	2623	1957	1793	3633	0	0	0	0	0	0	0	0	0	0	0	0	0	6514	0
5116_supercontig.fasta.prank.best.fas-gb.mod	34	2152	73168	32333	44.19	993	0.461	515	0.239	0.6	0.4	11583	7022	9048	13182	0	0	0	0	0	0	0	0	0	0	0	0	0	32333	0
5123_supercontig.fasta.prank.best.fas-gb.mod	33	1957	64581	30458	47.162	832	0.425	423	0.216	0.627	0.373	9501	5728	6792	12102	0	0	0	0	0	0	0	0	0	0	0	0	0	30458	0
5131_supercontig.fasta.prank.best.fas-gb.mod	34	1851	62934	22216	35.3	745	0.402	372	0.201	0.597	0.403	11257	6693	9685	13083	0	0	0	0	0	0	0	0	0	0	0	0	0	22216	0
5138_supercontig.fasta.prank.best.fas-gb.mod	34	1309	44506	18176	40.839	652	0.498	329	0.251	0.623	0.377	7505	4827	4970	9028	0	0	0	0	0	0	0	0	0	0	0	0	0	18176	0
5162_supercontig.fasta.prank.best.fas-gb.mod	23	451	10373	1655	15.955	183	0.406	98	0.217	0.606	0.394	2698	1484	1929	2607	0	0	0	0	0	0	0	0	0	0	0	0	0	1655	0
5163_supercontig.fasta.prank.best.fas-gb.mod	34	3269	111146	40866	36.768	1395	0.427	652	0.199	0.626	0.374	20150	11676	14446	24008	0	0	0	0	0	0	0	0	0	0	0	0	0	40866	0
5168_supercontig.fasta.prank.best.fas-gb.mod	33	1526	50358	22304	44.291	738	0.484	375	0.246	0.604	0.396	7654	4750	6386	9264	0	0	0	0	0	0	0	0	0	0	0	0	0	22304	0
5177_supercontig.fasta.prank.best.fas-gb.mod	33	1901	62733	23800	37.939	951	0.5	579	0.305	0.577	0.423	10330	8200	8141	12262	0	0	0	0	0	0	0	0	0	0	0	0	0	23800	0
5188_supercontig.fasta.prank.best.fas-gb.mod	31	539	16709	7943	47.537	226	0.419	128	0.237	0.625	0.375	2700	1087	2226	2753	0	0	0	0	0	0	0	0	0	0	0	0	0	7943	0
5200_supercontig.fasta.prank.best.fas-gb.mod	34	2110	71740	30357	42.315	972	0.461	546	0.259	0.62	0.38	11169	6825	8804	14585	0	0	0	0	0	0	0	0	0	0	0	0	0	30357	0
5206_supercontig.fasta.prank.best.fas-gb.mod	34	1420	48280	21470	44.47	628	0.442	350	0.246	0.607	0.393	7779	4933	5525	8573	0	0	0	0	0	0	0	0	0	0	0	0	0	21470	0
5220_supercontig.fasta.prank.best.fas-gb.mod	33	813	26829	10564	39.375	351	0.432	189	0.232	0.584	0.416	4688	3300	3476	4801	0	0	0	0	0	0	0	0	0	0	0	0	0	10564	0
5257_supercontig.fasta.prank.best.fas-gb.mod	34	1793	60962	26448	43.384	836	0.466	419	0.234	0.596	0.404	10653	6430	7441	9990	0	0	0	0	0	0	0	0	0	0	0	0	0	26448	0
5260_supercontig.fasta.prank.best.fas-gb.mod	29	658	19082	7436	38.969	310	0.471	162	0.246	0.65	0.35	3614	1696	2354	3982	0	0	0	0	0	0	0	0	0	0	0	0	0	7436	0
5264_supercontig.fasta.prank.best.fas-gb.mod	34	2095	71230	22611	31.744	904	0.432	433	0.207	0.6	0.4	14553	8938	10388	14740	0	0	0	0	0	0	0	0	0	0	0	0	0	22611	0
5271_supercontig.fasta.prank.best.fas-gb.mod	34	1334	45356	19211	42.356	685	0.513	322	0.241	0.606	0.394	7028	4120	6081	8916	0	0	0	0	0	0	0	0	0	0	0	0	0	19211	0
5273_supercontig.fasta.prank.best.fas-gb.mod	33	1796	59268	22750	38.385	905	0.504	407	0.227	0.604	0.396	10165	6480	7960	11913	0	0	0	0	0	0	0	0	0	0	0	0	0	22750	0
5280_supercontig.fasta.prank.best.fas-gb.mod	34	2043	69462	23234	33.449	880	0.431	447	0.219	0.603	0.397	12595	8376	9904	15353	0	0	0	0	0	0	0	0	0	0	0	0	0	23234	0
5296_supercontig.fasta.prank.best.fas-gb.mod	34	2214	75276	29563	39.273	930	0.42	475	0.215	0.62	0.38	12899	7434	9793	15587	0	0	0	0	0	0	0	0	0	0	0	0	0	29563	0
5299_supercontig.fasta.prank.best.fas-gb.mod	34	1397	47498	19133	40.282	635	0.455	344	0.246	0.645	0.355	7528	5036	4884	10917	0	0	0	0	0	0	0	0	0	0	0	0	0	19133	0
5304_supercontig.fasta.prank.best.fas-gb.mod	33	1546	51018	24477	47.977	705	0.456	401	0.259	0.61	0.39	7577	4577	5673	8714	0	0	0	0	0	0	0	0	0	0	0	0	0	24477	0
5318_supercontig.fasta.prank.best.fas-gb.mod	34	3093	105162	48191	45.825	1409	0.456	778	0.252	0.632	0.368	15314	9729	11087	20841	0	0	0	0	0	0	0	0	0	0	0	0	0	48191	0
5326_supercontig.fasta.prank.best.fas-gb.mod	33	2914	96162	35419	36.833	1228	0.421	594	0.204	0.58	0.42	16269	11463	13888	19123	0	0	0	0	0	0	0	0	0	0	0	0	0	35419	0
5328_supercontig.fasta.prank.best.fas-gb.mod	34	1010	34340	11006	32.05	548	0.543	332	0.329	0.552	0.448	7545	3121	7255	5413	0	0	0	0	0	0	0	0	0	0	0	0	0	11006	0
5333_supercontig.fasta.prank.best.fas-gb.mod	32	2084	66688	15713	23.562	903	0.433	422	0.202	0.598	0.402	14931	8623	11907	15514	0	0	0	0	0	0	0	0	0	0	0	0	0	15713	0
5335_supercontig.fasta.prank.best.fas-gb.mod	34	1651	56134	26477	47.167	743	0.45	363	0.22	0.662	0.338	8136	4668	6168	10685	0	0	0	0	0	0	0	0	0	0	0	0	0	26477	0
5339_supercontig.fasta.prank.best.fas-gb.mod	27	1302	35154	11518	32.764	652	0.501	309	0.237	0.612	0.388	6413	4232	4771	8220	0	0	0	0	0	0	0	0	0	0	0	0	0	11518	0
5343_supercontig.fasta.prank.best.fas-gb.mod	27	136	3672	1751	47.685	67	0.493	35	0.257	0.65	0.35	558	218	475	670	0	0	0	0	0	0	0	0	0	0	0	0	0	1751	0
5347_supercontig.fasta.prank.best.fas-gb.mod	33	714	23562	9692	41.134	313	0.438	164	0.23	0.604	0.396	3686	1768	3662	4754	0	0	0	0	0	0	0	0	0	0	0	0	0	9692	0
5348_supercontig.fasta.prank.best.fas-gb.mod	26	486	12636	4754	37.623	199	0.409	83	0.171	0.633	0.367	2095	1287	1535	2965	0	0	0	0	0	0	0	0	0	0	0	0	0	4754	0
5355_supercontig.fasta.prank.best.fas-gb.mod	34	964	32776	14329	43.718	418	0.434	213	0.221	0.598	0.402	5646	2757	4558	5486	0	0	0	0	0	0	0	0	0	0	0	0	0	14329	0
5357_supercontig.fasta.prank.best.fas-gb.mod	33	1021	33693	14235	42.249	453	0.444	226	0.221	0.62	0.38	5073	3585	3759	7041	0	0	0	0	0	0	0	0	0	0	0	0	0	14235	0
5366_supercontig.fasta.prank.best.fas-gb.mod	34	3046	103564	49349	47.651	1353	0.444	701	0.23	0.608	0.392	14831	9889	11209	18286	0	0	0	0	0	0	0	0	0	0	0	0	0	49349	0
5398_supercontig.fasta.prank.best.fas-gb.mod	34	5961	202674	77684	38.33	2760	0.463	1425	0.239	0.639	0.361	36761	21118	23688	43423	0	0	0	0	0	0	0	0	0	0	0	0	0	77684	0
5404_supercontig.fasta.prank.best.fas-gb.mod	34	2324	79016	36913	46.716	1147	0.494	547	0.235	0.616	0.384	11532	7759	8125	14687	0	0	0	0	0	0	0	0	0	0	0	0	0	36913	0
5406_supercontig.fasta.prank.best.fas-gb.mod	34	4370	148580	52352	35.235	1828	0.418	963	0.22	0.612	0.388	25792	17274	19877	33285	0	0	0	0	0	0	0	0	0	0	0	0	0	52352	0
5421_supercontig.fasta.prank.best.fas-gb.mod	34	2643	89862	37553	41.79	1220	0.462	633	0.24	0.639	0.361	14140	8103	10656	19410	0	0	0	0	0	0	0	0	0	0	0	0	0	37553	0
5422_supercontig.fasta.prank.best.fas-gb.mod	34	1635	55590	22280	40.079	763	0.467	433	0.265	0.584	0.416	9293	6168	7669	10180	0	0	0	0	0	0	0	0	0	0	0	0	0	22280	0
5426_supercontig.fasta.prank.best.fas-gb.mod	34	4320	146880	56256	38.301	2092	0.484	1049	0.243	0.603	0.397	25173	16633	18922	29896	0	0	0	0	0	0	0	0	0	0	0	0	0	56256	0
5427_supercontig.fasta.prank.best.fas-gb.mod	34	2121	72114	32995	45.754	959	0.452	513	0.242	0.623	0.377	12867	6805	7886	11561	0	0	0	0	0	0	0	0	0	0	0	0	0	32995	0
5428_supercontig.fasta.prank.best.fas-gb.mod	32	686	21952	4123	18.782	308	0.449	186	0.271	0.553	0.447	5065	3832	4151	4781	0	0	0	0	0	0	0	0	0	0	0	0	0	4123	0
5430_supercontig.fasta.prank.best.fas-gb.mod	32	912	29184	12978	44.47	440	0.482	230	0.252	0.641	0.359	5039	2400	3413	5354	0	0	0	0	0	0	0	0	0	0	0	0	0	12978	0
5434_supercontig.fasta.prank.best.fas-gb.mod	33	1240	40920	10403	25.423	495	0.399	295	0.238	0.553	0.447	7747	6083	7597	9090	0	0	0	0	0	0	0	0	0	0	0	0	0	10403	0
5449_supercontig.fasta.prank.best.fas-gb.mod	34	1384	47056	23302	49.52	576	0.416	276	0.199	0.561	0.439	5969	5184	5234	7367	0	0	0	0	0	0	0	0	0	0	0	0	0	23302	0
5454_supercontig.fasta.prank.best.fas-gb.mod	33	2927	96591	38726	40.093	1372	0.469	690	0.236	0.623	0.377	16777	9612	12389	19087	0	0	0	0	0	0	0	0	0	0	0	0	0	38726	0
5460_supercontig.fasta.prank.best.fas-gb.mod	32	1268	40576	17281	42.589	684	0.539	347	0.274	0.642	0.358	6982	3508	4851	7954	0	0	0	0	0	0	0	0	0	0	0	0	0	17281	0
5463_supercontig.fasta.prank.best.fas-gb.mod	34	1967	66878	26561	39.716	968	0.492	505	0.257	0.639	0.361	12546	6503	7951	13317	0	0	0	0	0	0	0	0	0	0	0	0	0	26561	0
5464_supercontig.fasta.prank.best.fas-gb.mod	34	3523	119782	54599	45.582	1674	0.475	954	0.271	0.618	0.382	18175	11826	12876	22306	0	0	0	0	0	0	0	0	0	0	0	0	0	54599	0
5469_supercontig.fasta.prank.best.fas-gb.mod	33	1459	48147	21404	44.456	666	0.456	338	0.232	0.605	0.395	6850	4609	5902	9382	0	0	0	0	0	0	0	0	0	0	0	0	0	21404	0
5477_supercontig.fasta.prank.best.fas-gb.mod	33	823	27159	11614	42.763	460	0.559	265	0.322	0.576	0.424	4420	3244	3266	4615	0	0	0	0	0	0	0	0	0	0	0	0	0	11614	0
5489_supercontig.fasta.prank.best.fas-gb.mod	34	4457	151538	65334	43.114	2108	0.473	1110	0.249	0.621	0.379	24579	13459	19100	29066	0	0	0	0	0	0	0	0	0	0	0	0	0	65334	0
5502_supercontig.fasta.prank.best.fas-gb.mod	34	2382	80988	38647	47.719	1048	0.44	540	0.227	0.606	0.394	11439	7664	8938	14300	0	0	0	0	0	0	0	0	0	0	0	0	0	38647	0
5513_supercontig.fasta.prank.best.fas-gb.mod	33	1932	63756	29818	46.769	823	0.426	398	0.206	0.59	0.41	8758	6327	7354	11499	0	0	0	0	0	0	0	0	0	0	0	0	0	29818	0
5528_supercontig.fasta.prank.best.fas-gb.mod	34	2497	84898	33636	39.619	1072	0.429	556	0.223	0.634	0.366	14640	8661	9975	17986	0	0	0	0	0	0	0	0	0	0	0	0	0	33636	0
5531_supercontig.fasta.prank.best.fas-gb.mod	34	1335	45390	20692	45.587	637	0.477	361	0.27	0.614	0.386	6697	4370	5078	8553	0	0	0	0	0	0	0	0	0	0	0	0	0	20692	0
5536_supercontig.fasta.prank.best.fas-gb.mod	34	1362	46308	21119	45.606	591	0.434	296	0.217	0.63	0.37	7633	4414	4834	8308	0	0	0	0	0	0	0	0	0	0	0	0	0	21119	0
5551_supercontig.fasta.prank.best.fas-gb.mod	34	1709	58106	23381	40.239	846	0.495	484	0.283	0.63	0.37	10449	5966	6890	11420	0	0	0	0	0	0	0	0	0	0	0	0	0	23381	0
5554_supercontig.fasta.prank.best.fas-gb.mod	34	3068	104312	38706	37.106	1527	0.498	823	0.268	0.629	0.371	20114	10902	13331	21259	0	0	0	0	0	0	0	0	0	0	0	0	0	38706	0
5562_supercontig.fasta.prank.best.fas-gb.mod	34	1697	57698	26566	46.043	821	0.484	455	0.268	0.599	0.401	8263	5900	6406	10563	0	0	0	0	0	0	0	0	0	0	0	0	0	26566	0
5578_supercontig.fasta.prank.best.fas-gb.mod	34	772	26248	11391	43.398	324	0.42	178	0.231	0.608	0.392	4646	2708	3053	4450	0	0	0	0	0	0	0	0	0	0	0	0	0	11391	0
5594_supercontig.fasta.prank.best.fas-gb.mod	34	880	29920	8610	28.777	374	0.425	254	0.289	0.467	0.533	5484	4604	6733	4489	0	0	0	0	0	0	0	0	0	0	0	0	0	8610	0
5596_supercontig.fasta.prank.best.fas-gb.mod	34	3470	117980	36345	30.806	1408	0.406	660	0.19	0.6	0.4	21166	16004	16486	27979	0	0	0	0	0	0	0	0	0	0	0	0	0	36345	0
5599_supercontig.fasta.prank.best.fas-gb.mod	34	7538	256292	107125	41.798	3349	0.444	1913	0.254	0.618	0.382	40311	27421	29273	52162	0	0	0	0	0	0	0	0	0	0	0	0	0	107125	0
5614_supercontig.fasta.prank.best.fas-gb.mod	34	5801	197234	64036	32.467	2830	0.488	1462	0.252	0.604	0.396	36900	23566	28993	43739	0	0	0	0	0	0	0	0	0	0	0	0	0	64036	0
5620_supercontig.fasta.prank.best.fas-gb.mod	34	1685	57290	13304	23.222	787	0.467	425	0.252	0.577	0.423	13066	6405	12212	12303	0	0	0	0	0	0	0	0	0	0	0	0	0	13304	0
5634_supercontig.fasta.prank.best.fas-gb.mod	34	1661	56474	26425	46.791	778	0.468	414	0.249	0.626	0.374	8309	5155	5929	10656	0	0	0	0	0	0	0	0	0	0	0	0	0	26425	0
5639_supercontig.fasta.prank.best.fas-gb.mod	34	1784	60656	23052	38.004	828	0.464	441	0.247	0.596	0.404	10181	6909	8212	12302	0	0	0	0	0	0	0	0	0	0	0	0	0	23052	0
5642_supercontig.fasta.prank.best.fas-gb.mod	31	1001	31031	15250	49.144	443	0.443	244	0.244	0.633	0.367	4558	3208	2537	5478	0	0	0	0	0	0	0	0	0	0	0	0	0	15250	0
5644_supercontig.fasta.prank.best.fas-gb.mod	34	2678	91052	37686	41.39	1186	0.443	689	0.257	0.626	0.374	14151	9328	10579	19308	0	0	0	0	0	0	0	0	0	0	0	0	0	37686	0
5656_supercontig.fasta.prank.best.fas-gb.mod	33	1104	36432	16031	44.003	574	0.52	294	0.266	0.64	0.36	5786	3408	3890	7317	0	0	0	0	0	0	0	0	0	0	0	0	0	16031	0
5660_supercontig.fasta.prank.best.fas-gb.mod	29	898	26042	7021	26.96	356	0.396	210	0.234	0.532	0.468	4846	4705	4178	5292	0	0	0	0	0	0	0	0	0	0	0	0	0	7021	0
5664_supercontig.fasta.prank.best.fas-gb.mod	34	2777	94418	37804	40.039	1327	0.478	761	0.274	0.606	0.394	16063	9361	12852	18338	0	0	0	0	0	0	0	0	0	0	0	0	0	37804	0
5670_supercontig.fasta.prank.best.fas-gb.mod	34	2242	76228	30578	40.114	1013	0.452	558	0.249	0.595	0.405	13111	8060	10321	14158	0	0	0	0	0	0	0	0	0	0	0	0	0	30578	0
5699_supercontig.fasta.prank.best.fas-gb.mod	34	1894	64396	34666	53.833	869	0.459	433	0.229	0.621	0.379	8080	5209	5933	10508	0	0	0	0	0	0	0	0	0	0	0	0	0	34666	0
5702_supercontig.fasta.prank.best.fas-gb.mod	34	2268	77112	28581	37.064	1008	0.444	567	0.25	0.626	0.374	14819	6997	11074	15641	0	0	0	0	0	0	0	0	0	0	0	0	0	28581	0
5703_supercontig.fasta.prank.best.fas-gb.mod	34	3010	102340	44468	43.451	1467	0.487	812	0.27	0.627	0.373	15008	11088	10452	21324	0	0	0	0	0	0	0	0	0	0	0	0	0	44468	0
5716_supercontig.fasta.prank.best.fas-gb.mod	34	3177	108018	40724	37.701	1391	0.438	698	0.22	0.612	0.388	19474	11664	14218	21938	0	0	0	0	0	0	0	0	0	0	0	0	0	40724	0
5721_supercontig.fasta.prank.best.fas-gb.mod	34	2241	76194	28296	37.137	1090	0.486	624	0.278	0.593	0.407	12494	7900	11572	15932	0	0	0	0	0	0	0	0	0	0	0	0	0	28296	0
5733_supercontig.fasta.prank.best.fas-gb.mod	34	1990	67660	32057	47.38	882	0.443	453	0.228	0.626	0.374	9669	5784	7384	12766	0	0	0	0	0	0	0	0	0	0	0	0	0	32057	0
5744_supercontig.fasta.prank.best.fas-gb.mod	34	962	32708	12916	39.489	448	0.466	242	0.252	0.574	0.426	5182	3731	4644	6235	0	0	0	0	0	0	0	0	0	0	0	0	0	12916	0
5770_supercontig.fasta.prank.best.fas-gb.mod	34	4238	144092	61502	42.682	2004	0.473	1087	0.256	0.636	0.364	25468	13983	16032	27107	0	0	0	0	0	0	0	0	0	0	0	0	0	61502	0
5772_supercontig.fasta.prank.best.fas-gb.mod	31	849	26319	10460	39.743	342	0.403	185	0.218	0.541	0.459	4075	3150	4147	4487	0	0	0	0	0	0	0	0	0	0	0	0	0	10460	0
5791_supercontig.fasta.prank.best.fas-gb.mod	33	1112	36696	17760	48.398	484	0.435	244	0.219	0.632	0.368	5699	3007	3856	6374	0	0	0	0	0	0	0	0	0	0	0	0	0	17760	0
5802_supercontig.fasta.prank.best.fas-gb.mod	32	611	19552	6856	35.065	335	0.548	165	0.27	0.604	0.396	3551	2522	2453	4170	0	0	0	0	0	0	0	0	0	0	0	0	0	6856	0
5815_supercontig.fasta.prank.best.fas-gb.mod	34	1131	38454	18326	47.657	510	0.451	241	0.213	0.58	0.42	5026	3426	4918	6758	0	0	0	0	0	0	0	0	0	0	0	0	0	18326	0
5816_supercontig.fasta.prank.best.fas-gb.mod	34	1522	51748	16379	31.651	728	0.478	360	0.237	0.613	0.387	8665	6936	6593	13175	0	0	0	0	0	0	0	0	0	0	0	0	0	16379	0
5821_supercontig.fasta.prank.best.fas-gb.mod	32	788	25216	10378	41.156	362	0.459	175	0.222	0.609	0.391	3829	2684	3058	5267	0	0	0	0	0	0	0	0	0	0	0	0	0	10378	0
5822_supercontig.fasta.prank.best.fas-gb.mod	34	2365	80410	28053	34.887	1207	0.51	635	0.268	0.603	0.397	15176	8851	11778	16552	0	0	0	0	0	0	0	0	0	0	0	0	0	28053	0
5840_supercontig.fasta.prank.best.fas-gb.mod	34	2267	77078	32104	41.651	900	0.397	487	0.215	0.615	0.385	12456	7934	9333	15251	0	0	0	0	0	0	0	0	0	0	0	0	0	32104	0
5841_supercontig.fasta.prank.best.fas-gb.mod	33	1715	56595	24263	42.871	780	0.455	433	0.252	0.582	0.418	8320	6627	6695	10690	0	0	0	0	0	0	0	0	0	0	0	0	0	24263	0
5842_supercontig.fasta.prank.best.fas-gb.mod	32	1774	56768	24264	42.742	728	0.41	362	0.204	0.589	0.411	8433	5821	7368	10882	0	0	0	0	0	0	0	0	0	0	0	0	0	24264	0
5843_supercontig.fasta.prank.best.fas-gb.mod	32	997	31904	13519	42.374	496	0.497	259	0.26	0.561	0.439	4724	3976	4055	5630	0	0	0	0	0	0	0	0	0	0	0	0	0	13519	0
5849_supercontig.fasta.prank.best.fas-gb.mod	34	1199	40766	17675	43.357	501	0.418	283	0.236	0.601	0.399	5870	4386	4692	8143	0	0	0	0	0	0	0	0	0	0	0	0	0	17675	0
5853_supercontig.fasta.prank.best.fas-gb.mod	34	1507	51238	16959	33.098	706	0.468	373	0.248	0.622	0.378	11528	5488	7408	9855	0	0	0	0	0	0	0	0	0	0	0	0	0	16959	0
5857_supercontig.fasta.prank.best.fas-gb.mod	34	1063	36142	13964	38.636	530	0.499	290	0.273	0.566	0.434	6343	4274	5360	6201	0	0	0	0	0	0	0	0	0	0	0	0	0	13964	0
5858_supercontig.fasta.prank.best.fas-gb.mod	34	1676	56984	19067	33.46	848	0.506	455	0.271	0.579	0.421	9859	7043	8847	12168	0	0	0	0	0	0	0	0	0	0	0	0	0	19067	0
5859_supercontig.fasta.prank.best.fas-gb.mod	34	1156	39304	13094	33.315	510	0.441	276	0.239	0.531	0.469	6014	6134	6152	7910	0	0	0	0	0	0	0	0	0	0	0	0	0	13094	0
5865_supercontig.fasta.prank.best.fas-gb.mod	34	2282	77588	30731	39.608	1029	0.451	558	0.245	0.618	0.382	13806	7584	10210	15257	0	0	0	0	0	0	0	0	0	0	0	0	0	30731	0
5866_supercontig.fasta.prank.best.fas-gb.mod	34	1793	60962	26609	43.649	857	0.478	415	0.231	0.633	0.367	9794	5529	6926	12104	0	0	0	0	0	0	0	0	0	0	0	0	0	26609	0
5870_supercontig.fasta.prank.best.fas-gb.mod	33	1743	57519	29892	51.969	821	0.471	405	0.232	0.666	0.334	7505	4785	4374	10963	0	0	0	0	0	0	0	0	0	0	0	0	0	29892	0
5893_supercontig.fasta.prank.best.fas-gb.mod	21	827	17367	6632	38.187	373	0.451	166	0.201	0.54	0.46	2656	2718	2175	3186	0	0	0	0	0	0	0	0	0	0	0	0	0	6632	0
5894_supercontig.fasta.prank.best.fas-gb.mod	33	2310	76230	32504	42.639	1119	0.484	554	0.24	0.636	0.364	13172	7560	8232	14762	0	0	0	0	0	0	0	0	0	0	0	0	0	32504	0
5899_supercontig.fasta.prank.best.fas-gb.mod	34	3327	113118	39797	35.182	1549	0.466	796	0.239	0.616	0.384	20022	13934	14106	25259	0	0	0	0	0	0	0	0	0	0	0	0	0	39797	0
5910_supercontig.fasta.prank.best.fas-gb.mod	33	851	28083	9543	33.981	373	0.438	224	0.263	0.516	0.484	4759	3581	5318	4882	0	0	0	0	0	0	0	0	0	0	0	0	0	9543	0
5913_supercontig.fasta.prank.best.fas-gb.mod	34	2744	93296	32353	34.678	1259	0.459	637	0.232	0.6	0.4	17732	11569	12618	19024	0	0	0	0	0	0	0	0	0	0	0	0	0	32353	0
5918_supercontig.fasta.prank.best.fas-gb.mod	34	2054	69836	22192	31.777	1036	0.504	571	0.278	0.611	0.389	13432	8516	9880	15816	0	0	0	0	0	0	0	0	0	0	0	0	0	22192	0
5919_supercontig.fasta.prank.best.fas-gb.mod	34	863	29342	6772	23.08	455	0.527	243	0.282	0.573	0.427	7062	3899	5682	5927	0	0	0	0	0	0	0	0	0	0	0	0	0	6772	0
5921_supercontig.fasta.prank.best.fas-gb.mod	34	7567	257278	97017	37.709	3601	0.476	1891	0.25	0.629	0.371	49416	25008	33988	51849	0	0	0	0	0	0	0	0	0	0	0	0	0	97017	0
5922_supercontig.fasta.prank.best.fas-gb.mod	34	4251	144534	53311	36.885	2026	0.477	1031	0.243	0.623	0.377	26334	14906	19113	30870	0	0	0	0	0	0	0	0	0	0	0	0	0	53311	0
5926_supercontig.fasta.prank.best.fas-gb.mod	34	1770	60180	23645	39.29	850	0.48	455	0.257	0.631	0.369	9791	6267	7081	13396	0	0	0	0	0	0	0	0	0	0	0	0	0	23645	0
5933_supercontig.fasta.prank.best.fas-gb.mod	34	1903	64702	27049	41.806	813	0.427	478	0.251	0.563	0.437	10905	8067	8326	10355	0	0	0	0	0	0	0	0	0	0	0	0	0	27049	0
5936_supercontig.fasta.prank.best.fas-gb.mod	34	1262	42908	21150	49.292	562	0.445	317	0.251	0.632	0.368	6042	3346	4458	7912	0	0	0	0	0	0	0	0	0	0	0	0	0	21150	0
5940_supercontig.fasta.prank.best.fas-gb.mod	34	933	31722	6274	19.778	448	0.48	254	0.272	0.6	0.4	5731	5774	4363	9580	0	0	0	0	0	0	0	0	0	0	0	0	0	6274	0
5941_supercontig.fasta.prank.best.fas-gb.mod	34	2079	70686	31870	45.087	1086	0.522	575	0.277	0.606	0.394	10997	7574	7572	12673	0	0	0	0	0	0	0	0	0	0	0	0	0	31870	0
5942_supercontig.fasta.prank.best.fas-gb.mod	34	947	32198	8622	26.778	446	0.471	299	0.316	0.482	0.518	5832	6159	6142	5443	0	0	0	0	0	0	0	0	0	0	0	0	0	8622	0
5943_supercontig.fasta.prank.best.fas-gb.mod	34	5199	176766	75903	42.94	2334	0.449	1164	0.224	0.615	0.385	28462	18103	20427	33871	0	0	0	0	0	0	0	0	0	0	0	0	0	75903	0
5944_supercontig.fasta.prank.best.fas-gb.mod	33	753	24849	8010	32.235	366	0.486	194	0.258	0.572	0.428	4799	3898	3296	4846	0	0	0	0	0	0	0	0	0	0	0	0	0	8010	0
5945_supercontig.fasta.prank.best.fas-gb.mod	34	2930	99620	43335	43.5	1439	0.491	780	0.266	0.611	0.389	16022	10280	11350	18633	0	0	0	0	0	0	0	0	0	0	0	0	0	43335	0
5949_supercontig.fasta.prank.best.fas-gb.mod	34	1696	57664	23451	40.668	780	0.46	386	0.228	0.614	0.386	9749	6239	6894	11331	0	0	0	0	0	0	0	0	0	0	0	0	0	23451	0
5950_supercontig.fasta.prank.best.fas-gb.mod	34	2866	97444	42793	43.915	1380	0.482	782	0.273	0.636	0.364	15573	9692	9968	19418	0	0	0	0	0	0	0	0	0	0	0	0	0	42793	0
5958_supercontig.fasta.prank.best.fas-gb.mod	34	879	29886	11031	36.91	369	0.42	219	0.249	0.569	0.431	5533	3890	4168	5264	0	0	0	0	0	0	0	0	0	0	0	0	0	11031	0
5960_supercontig.fasta.prank.best.fas-gb.mod	34	1416	48144	22500	46.735	653	0.461	324	0.229	0.594	0.406	6546	4856	5362	8880	0	0	0	0	0	0	0	0	0	0	0	0	0	22500	0
5968_supercontig.fasta.prank.best.fas-gb.mod	32	1819	58208	30096	51.704	855	0.47	425	0.234	0.657	0.343	8329	3907	5264	10612	0	0	0	0	0	0	0	0	0	0	0	0	0	30096	0
5974_supercontig.fasta.prank.best.fas-gb.mod	34	2298	78132	27543	35.252	1035	0.45	542	0.236	0.625	0.375	13667	9731	9193	17998	0	0	0	0	0	0	0	0	0	0	0	0	0	27543	0
5977_supercontig.fasta.prank.best.fas-gb.mod	34	1511	51374	22198	43.209	683	0.452	347	0.23	0.621	0.379	7844	5149	5820	10363	0	0	0	0	0	0	0	0	0	0	0	0	0	22198	0
5980_supercontig.fasta.prank.best.fas-gb.mod	33	1608	53064	26978	50.84	692	0.43	328	0.204	0.617	0.383	7264	4657	5210	8955	0	0	0	0	0	0	0	0	0	0	0	0	0	26978	0
5981_supercontig.fasta.prank.best.fas-gb.mod	34	2164	73576	27354	37.178	1040	0.481	562	0.26	0.579	0.421	12184	9048	10419	14571	0	0	0	0	0	0	0	0	0	0	0	0	0	27354	0
5990_supercontig.fasta.prank.best.fas-gb.mod	24	425	10200	4987	48.892	166	0.391	54	0.127	0.634	0.366	1661	755	1149	1648	0	0	0	0	0	0	0	0	0	0	0	0	0	4987	0
6000_supercontig.fasta.prank.best.fas-gb.mod	33	1623	53559	20003	37.348	800	0.493	391	0.241	0.616	0.384	9265	5719	7050	11522	0	0	0	0	0	0	0	0	0	0	0	0	0	20003	0
6003_supercontig.fasta.prank.best.fas-gb.mod	34	544	18496	7288	39.403	223	0.41	131	0.241	0.605	0.395	3876	1861	2544	2927	0	0	0	0	0	0	0	0	0	0	0	0	0	7288	0
6004_supercontig.fasta.prank.best.fas-gb.mod	34	1019	34646	13570	39.168	438	0.43	233	0.229	0.571	0.429	5713	3461	5523	6379	0	0	0	0	0	0	0	0	0	0	0	0	0	13570	0
6016_supercontig.fasta.prank.best.fas-gb.mod	34	2207	75038	27877	37.151	973	0.441	518	0.235	0.602	0.398	11861	7861	10852	16587	0	0	0	0	0	0	0	0	0	0	0	0	0	27877	0
6026_supercontig.fasta.prank.best.fas-gb.mod	34	2007	68238	29674	43.486	925	0.461	494	0.246	0.609	0.391	10699	6651	8281	12933	0	0	0	0	0	0	0	0	0	0	0	0	0	29674	0
6029_supercontig.fasta.prank.best.fas-gb.mod	34	1950	66300	29670	44.751	841	0.431	438	0.225	0.626	0.374	10358	6316	7218	12738	0	0	0	0	0	0	0	0	0	0	0	0	0	29670	0
6034_supercontig.fasta.prank.best.fas-gb.mod	33	1558	51414	17965	34.942	849	0.545	435	0.279	0.628	0.372	9448	6075	6286	11640	0	0	0	0	0	0	0	0	0	0	0	0	0	17965	0
6036_supercontig.fasta.prank.best.fas-gb.mod	34	2212	75208	34327	45.643	1021	0.462	518	0.234	0.614	0.386	12499	6681	8996	12705	0	0	0	0	0	0	0	0	0	0	0	0	0	34327	0
6038_supercontig.fasta.prank.best.fas-gb.mod	34	2999	101966	44332	43.477	1348	0.449	746	0.249	0.584	0.416	15640	10104	13675	18215	0	0	0	0	0	0	0	0	0	0	0	0	0	44332	0
6041_supercontig.fasta.prank.best.fas-gb.mod	34	3085	104890	45460	43.341	1333	0.432	622	0.202	0.611	0.389	16361	11601	11170	20298	0	0	0	0	0	0	0	0	0	0	0	0	0	45460	0
6048_supercontig.fasta.prank.best.fas-gb.mod	34	1261	42874	21325	49.739	610	0.484	327	0.259	0.627	0.373	6159	3760	4087	7543	0	0	0	0	0	0	0	0	0	0	0	0	0	21325	0
6050_supercontig.fasta.prank.best.fas-gb.mod	34	1125	38250	17371	45.414	485	0.431	256	0.228	0.612	0.388	6394	3703	4348	6434	0	0	0	0	0	0	0	0	0	0	0	0	0	17371	0
6051_supercontig.fasta.prank.best.fas-gb.mod	34	1187	40358	15003	37.175	529	0.446	283	0.238	0.554	0.446	6744	4714	6756	7141	0	0	0	0	0	0	0	0	0	0	0	0	0	15003	0
6056_supercontig.fasta.prank.best.fas-gb.mod	32	1201	38432	17195	44.741	647	0.539	304	0.253	0.619	0.381	6142	3928	4018	7149	0	0	0	0	0	0	0	0	0	0	0	0	0	17195	0
6064_supercontig.fasta.prank.best.fas-gb.mod	32	1078	34496	14597	42.315	516	0.479	255	0.237	0.629	0.371	6169	3183	4122	6425	0	0	0	0	0	0	0	0	0	0	0	0	0	14597	0
6068_supercontig.fasta.prank.best.fas-gb.mod	34	1072	36448	16367	44.905	501	0.467	281	0.262	0.615	0.385	5816	3920	3718	6627	0	0	0	0	0	0	0	0	0	0	0	0	0	16367	0
6072_supercontig.fasta.prank.best.fas-gb.mod	34	1623	55182	24942	45.2	798	0.492	402	0.248	0.63	0.37	8545	5009	6065	10621	0	0	0	0	0	0	0	0	0	0	0	0	0	24942	0
6098_supercontig.fasta.prank.best.fas-gb.mod	34	5032	171088	65859	38.494	2173	0.432	1131	0.225	0.607	0.393	29781	20001	21212	34235	0	0	0	0	0	0	0	0	0	0	0	0	0	65859	0
6110_supercontig.fasta.prank.best.fas-gb.mod	34	780	26520	8942	33.718	357	0.458	218	0.279	0.554	0.446	5235	3528	4323	4492	0	0	0	0	0	0	0	0	0	0	0	0	0	8942	0
6114_supercontig.fasta.prank.best.fas-gb.mod	33	2092	69036	33216	48.114	979	0.468	554	0.265	0.637	0.363	10442	5485	7380	12513	0	0	0	0	0	0	0	0	0	0	0	0	0	33216	0
6119_supercontig.fasta.prank.best.fas-gb.mod	34	3056	103904	25200	24.253	1468	0.48	719	0.235	0.61	0.39	22825	13378	17081	25420	0	0	0	0	0	0	0	0	0	0	0	0	0	25200	0
6128_supercontig.fasta.prank.best.fas-gb.mod	29	1472	42688	22421	52.523	622	0.423	312	0.212	0.615	0.385	6059	3549	4145	6514	0	0	0	0	0	0	0	0	0	0	0	0	0	22421	0
6130_supercontig.fasta.prank.best.fas-gb.mod	34	1792	60928	25393	41.677	792	0.442	418	0.233	0.626	0.374	9759	6027	7155	12594	0	0	0	0	0	0	0	0	0	0	0	0	0	25393	0
6139_supercontig.fasta.prank.best.fas-gb.mod	34	2194	74596	28135	37.716	1003	0.457	509	0.232	0.603	0.397	13004	8377	9942	15138	0	0	0	0	0	0	0	0	0	0	0	0	0	28135	0
6148_supercontig.fasta.prank.best.fas-gb.mod	33	883	29139	11072	37.997	390	0.442	182	0.206	0.582	0.418	4464	2996	4520	6087	0	0	0	0	0	0	0	0	0	0	0	0	0	11072	0
6150_supercontig.fasta.prank.best.fas-gb.mod	34	380	12920	3394	26.269	181	0.476	73	0.192	0.592	0.408	2871	1913	1958	2784	0	0	0	0	0	0	0	0	0	0	0	0	0	3394	0
6164_supercontig.fasta.prank.best.fas-gb.mod	34	953	32402	10399	32.094	486	0.51	278	0.292	0.569	0.431	6299	4713	4682	6309	0	0	0	0	0	0	0	0	0	0	0	0	0	10399	0
6175_supercontig.fasta.prank.best.fas-gb.mod	33	2078	68574	28018	40.858	879	0.423	441	0.212	0.627	0.373	11981	7230	7749	13596	0	0	0	0	0	0	0	0	0	0	0	0	0	28018	0
6176_supercontig.fasta.prank.best.fas-gb.mod	34	4215	143310	63204	44.103	1950	0.463	1007	0.239	0.624	0.376	21735	13747	16105	28519	0	0	0	0	0	0	0	0	0	0	0	0	0	63204	0
6198_supercontig.fasta.prank.best.fas-gb.mod	32	2079	66528	26790	40.269	1045	0.503	538	0.259	0.636	0.364	11823	5886	8500	13529	0	0	0	0	0	0	0	0	0	0	0	0	0	26790	0
6216_supercontig.fasta.prank.best.fas-gb.mod	34	2089	71026	32112	45.212	863	0.413	434	0.208	0.605	0.395	10730	7075	8274	12835	0	0	0	0	0	0	0	0	0	0	0	0	0	32112	0
6221_supercontig.fasta.prank.best.fas-gb.mod	34	1383	47022	18474	39.288	662	0.479	351	0.254	0.588	0.412	8015	5473	6240	8820	0	0	0	0	0	0	0	0	0	0	0	0	0	18474	0
6226_supercontig.fasta.prank.best.fas-gb.mod	34	2308	78472	28425	36.223	1117	0.484	594	0.257	0.597	0.403	14222	8898	11122	15805	0	0	0	0	0	0	0	0	0	0	0	0	0	28425	0
6227_supercontig.fasta.prank.best.fas-gb.mod	33	1501	49533	22449	45.321	675	0.45	355	0.237	0.575	0.425	7201	5117	6176	8590	0	0	0	0	0	0	0	0	0	0	0	0	0	22449	0
6238_supercontig.fasta.prank.best.fas-gb.mod	34	1607	54638	14086	25.781	801	0.498	442	0.275	0.582	0.418	11738	8214	8651	11949	0	0	0	0	0	0	0	0	0	0	0	0	0	14086	0
6258_supercontig.fasta.prank.best.fas-gb.mod	34	2048	69632	26402	37.916	933	0.456	479	0.234	0.61	0.39	10859	8065	8552	15754	0	0	0	0	0	0	0	0	0	0	0	0	0	26402	0
6265_supercontig.fasta.prank.best.fas-gb.mod	34	435	14790	5134	34.713	219	0.503	119	0.274	0.586	0.414	2898	1437	2630	2691	0	0	0	0	0	0	0	0	0	0	0	0	0	5134	0
6270_supercontig.fasta.prank.best.fas-gb.mod	34	1443	49062	24524	49.986	794	0.55	399	0.277	0.64	0.36	6988	3824	4801	8925	0	0	0	0	0	0	0	0	0	0	0	0	0	24524	0
6274_supercontig.fasta.prank.best.fas-gb.mod	34	1926	65484	29121	44.47	847	0.44	444	0.231	0.619	0.381	10753	5995	7752	11863	0	0	0	0	0	0	0	0	0	0	0	0	0	29121	0
6282_supercontig.fasta.prank.best.fas-gb.mod	34	1821	61914	28136	45.444	749	0.411	399	0.219	0.624	0.376	9788	5300	7331	11359	0	0	0	0	0	0	0	0	0	0	0	0	0	28136	0
6284_supercontig.fasta.prank.best.fas-gb.mod	32	948	30336	8943	29.48	445	0.469	265	0.28	0.51	0.49	4076	5353	5145	6819	0	0	0	0	0	0	0	0	0	0	0	0	0	8943	0
6295_supercontig.fasta.prank.best.fas-gb.mod	34	1877	63818	13113	20.547	848	0.452	489	0.261	0.567	0.433	13801	10709	11229	14966	0	0	0	0	0	0	0	0	0	0	0	0	0	13113	0
6298_supercontig.fasta.prank.best.fas-gb.mod	34	1881	63954	30800	48.16	916	0.487	502	0.267	0.626	0.374	9270	5729	6608	11547	0	0	0	0	0	0	0	0	0	0	0	0	0	30800	0
6299_supercontig.fasta.prank.best.fas-gb.mod	34	2164	73576	32071	43.589	1011	0.467	574	0.265	0.591	0.409	10530	8261	8620	14094	0	0	0	0	0	0	0	0	0	0	0	0	0	32071	0
6303_supercontig.fasta.prank.best.fas-gb.mod	34	1851	62934	22900	36.387	867	0.468	480	0.259	0.629	0.371	10956	6830	7869	14379	0	0	0	0	0	0	0	0	0	0	0	0	0	22900	0
6318_supercontig.fasta.prank.best.fas-gb.mod	34	3387	115158	43548	37.816	1469	0.434	754	0.223	0.616	0.384	20175	11488	15677	24270	0	0	0	0	0	0	0	0	0	0	0	0	0	43548	0
6320_supercontig.fasta.prank.best.fas-gb.mod	34	2870	97580	36176	37.073	1328	0.463	697	0.243	0.598	0.402	17708	9896	14644	19156	0	0	0	0	0	0	0	0	0	0	0	0	0	36176	0
6363_supercontig.fasta.prank.best.fas-gb.mod	34	1814	61676	31392	50.898	647	0.357	311	0.171	0.607	0.393	8130	5161	6773	10220	0	0	0	0	0	0	0	0	0	0	0	0	0	31392	0
6366_supercontig.fasta.prank.best.fas-gb.mod	33	941	31053	12545	40.399	350	0.372	180	0.191	0.639	0.361	5056	2979	3658	6815	0	0	0	0	0	0	0	0	0	0	0	0	0	12545	0
6373_supercontig.fasta.prank.best.fas-gb.mod	34	2612	88808	33927	38.203	1329	0.509	709	0.271	0.618	0.382	15936	9267	11422	18256	0	0	0	0	0	0	0	0	0	0	0	0	0	33927	0
6376_supercontig.fasta.prank.best.fas-gb.mod	33	607	20031	9115	45.504	274	0.451	127	0.209	0.591	0.409	2691	1677	2722	3826	0	0	0	0	0	0	0	0	0	0	0	0	0	9115	0
6378_supercontig.fasta.prank.best.fas-gb.mod	34	2673	90882	41908	46.113	1225	0.458	634	0.237	0.608	0.392	14568	8877	10110	15419	0	0	0	0	0	0	0	0	0	0	0	0	0	41908	0
6379_supercontig.fasta.prank.best.fas-gb.mod	34	605	20570	8513	41.386	291	0.481	160	0.264	0.535	0.465	2872	2959	2643	3583	0	0	0	0	0	0	0	0	0	0	0	0	0	8513	0
6383_supercontig.fasta.prank.best.fas-gb.mod	34	4978	169252	72688	42.947	2496	0.501	1293	0.26	0.653	0.347	29138	15219	18077	34130	0	0	0	0	0	0	0	0	0	0	0	0	0	72688	0
6384_supercontig.fasta.prank.best.fas-gb.mod	34	1176	39984	18761	46.921	516	0.439	261	0.222	0.633	0.367	6021	3778	3857	7567	0	0	0	0	0	0	0	0	0	0	0	0	0	18761	0
6387_supercontig.fasta.prank.best.fas-gb.mod	34	1159	39406	6390	16.216	504	0.435	322	0.278	0.562	0.438	8410	6611	7839	10156	0	0	0	0	0	0	0	0	0	0	0	0	0	6390	0
6389_supercontig.fasta.prank.best.fas-gb.mod	34	4095	139230	56330	40.458	1884	0.46	914	0.223	0.628	0.372	22369	15410	15100	30021	0	0	0	0	0	0	0	0	0	0	0	0	0	56330	0
6393_supercontig.fasta.prank.best.fas-gb.mod	33	1463	48279	22884	47.399	674	0.461	320	0.219	0.605	0.395	6898	4820	5055	8622	0	0	0	0	0	0	0	0	0	0	0	0	0	22884	0
6398_supercontig.fasta.prank.best.fas-gb.mod	34	1331	45254	17900	39.555	652	0.49	348	0.261	0.638	0.362	8160	4447	5416	9331	0	0	0	0	0	0	0	0	0	0	0	0	0	17900	0
6401_supercontig.fasta.prank.best.fas-gb.mod	34	963	32742	9603	29.329	425	0.441	238	0.247	0.58	0.42	6383	4434	5269	7053	0	0	0	0	0	0	0	0	0	0	0	0	0	9603	0
6404_supercontig.fasta.prank.best.fas-gb.mod	33	1416	46728	21561	46.141	649	0.458	362	0.256	0.614	0.386	6449	3979	5639	9100	0	0	0	0	0	0	0	0	0	0	0	0	0	21561	0
6405_supercontig.fasta.prank.best.fas-gb.mod	33	2985	98505	38918	39.509	1287	0.431	648	0.217	0.598	0.402	16905	12301	11294	19087	0	0	0	0	0	0	0	0	0	0	0	0	0	38918	0
6406_supercontig.fasta.prank.best.fas-gb.mod	27	701	18927	6953	36.736	296	0.422	136	0.194	0.645	0.355	3399	2291	2076	4208	0	0	0	0	0	0	0	0	0	0	0	0	0	6953	0
6407_supercontig.fasta.prank.best.fas-gb.mod	33	542	17886	3084	17.243	275	0.507	184	0.339	0.521	0.479	4476	2915	4203	3208	0	0	0	0	0	0	0	0	0	0	0	0	0	3084	0
6412_supercontig.fasta.prank.best.fas-gb.mod	34	1450	49300	19148	38.84	706	0.487	395	0.272	0.573	0.427	8229	5915	6819	9189	0	0	0	0	0	0	0	0	0	0	0	0	0	19148	0
6420_supercontig.fasta.prank.best.fas-gb.mod	34	1790	60860	22667	37.244	800	0.447	420	0.235	0.589	0.411	9658	6903	8683	12949	0	0	0	0	0	0	0	0	0	0	0	0	0	22667	0
6430_supercontig.fasta.prank.best.fas-gb.mod	24	836	20064	8662	43.172	392	0.469	173	0.207	0.612	0.388	3049	2182	2205	3966	0	0	0	0	0	0	0	0	0	0	0	0	0	8662	0
6432_supercontig.fasta.prank.best.fas-gb.mod	34	1062	36108	11256	31.173	499	0.47	287	0.27	0.609	0.391	6650	4786	4905	8511	0	0	0	0	0	0	0	0	0	0	0	0	0	11256	0
6439_supercontig.fasta.prank.best.fas-gb.mod	34	1728	58752	25448	43.314	833	0.482	452	0.262	0.626	0.374	9779	5545	6774	11206	0	0	0	0	0	0	0	0	0	0	0	0	0	25448	0
6447_supercontig.fasta.prank.best.fas-gb.mod	34	1410	47940	21208	44.239	630	0.447	343	0.243	0.598	0.402	7810	4983	5622	8317	0	0	0	0	0	0	0	0	0	0	0	0	0	21208	0
6448_supercontig.fasta.prank.best.fas-gb.mod	34	1459	49606	24265	48.915	696	0.477	355	0.243	0.655	0.345	6422	4267	4379	10273	0	0	0	0	0	0	0	0	0	0	0	0	0	24265	0
6449_supercontig.fasta.prank.best.fas-gb.mod	26	696	18096	6193	34.223	287	0.412	154	0.221	0.637	0.363	3613	2030	2264	3996	0	0	0	0	0	0	0	0	0	0	0	0	0	6193	0
6450_supercontig.fasta.prank.best.fas-gb.mod	34	2821	95914	36650	38.211	1245	0.441	646	0.229	0.616	0.384	17191	10475	12047	19551	0	0	0	0	0	0	0	0	0	0	0	0	0	36650	0
6454_supercontig.fasta.prank.best.fas-gb.mod	34	1229	41786	19931	47.698	576	0.469	299	0.243	0.622	0.378	5802	3824	4313	7916	0	0	0	0	0	0	0	0	0	0	0	0	0	19931	0
6457_supercontig.fasta.prank.best.fas-gb.mod	28	554	15512	4897	31.569	291	0.525	145	0.262	0.606	0.394	3015	1629	2548	3423	0	0	0	0	0	0	0	0	0	0	0	0	0	4897	0
6458_supercontig.fasta.prank.best.fas-gb.mod	34	3911	132974	61271	46.077	1723	0.441	834	0.213	0.635	0.365	19609	11831	13974	26289	0	0	0	0	0	0	0	0	0	0	0	0	0	61271	0
6459_supercontig.fasta.prank.best.fas-gb.mod	34	1409	47906	22554	47.08	604	0.429	295	0.209	0.606	0.394	6459	4398	5483	9012	0	0	0	0	0	0	0	0	0	0	0	0	0	22554	0
6460_supercontig.fasta.prank.best.fas-gb.mod	34	1621	55114	17687	32.092	729	0.45	392	0.242	0.595	0.405	10282	6956	8146	12043	0	0	0	0	0	0	0	0	0	0	0	0	0	17687	0
6462_supercontig.fasta.prank.best.fas-gb.mod	34	2260	76840	29083	37.849	1052	0.465	562	0.249	0.618	0.382	13604	7993	10155	16005	0	0	0	0	0	0	0	0	0	0	0	0	0	29083	0
6483_supercontig.fasta.prank.best.fas-gb.mod	34	2925	99450	39706	39.926	1447	0.495	700	0.239	0.633	0.367	16963	10621	11033	21127	0	0	0	0	0	0	0	0	0	0	0	0	0	39706	0
6487_supercontig.fasta.prank.best.fas-gb.mod	33	1872	61776	26601	43.06	763	0.408	389	0.208	0.588	0.412	9503	6292	8248	11132	0	0	0	0	0	0	0	0	0	0	0	0	0	26601	0
6488_supercontig.fasta.prank.best.fas-gb.mod	32	1075	34400	14431	41.951	456	0.424	232	0.216	0.631	0.369	6095	3176	4187	6511	0	0	0	0	0	0	0	0	0	0	0	0	0	14431	0
6492_supercontig.fasta.prank.best.fas-gb.mod	34	1192	40528	15095	37.246	550	0.461	305	0.256	0.604	0.396	6976	4510	5535	8412	0	0	0	0	0	0	0	0	0	0	0	0	0	15095	0
6494_supercontig.fasta.prank.best.fas-gb.mod	34	2358	80172	32319	40.312	975	0.413	534	0.226	0.587	0.413	12788	9092	10583	15390	0	0	0	0	0	0	0	0	0	0	0	0	0	32319	0
6496_supercontig.fasta.prank.best.fas-gb.mod	33	1023	33759	17500	51.838	441	0.431	219	0.214	0.631	0.369	4696	2548	3429	5586	0	0	0	0	0	0	0	0	0	0	0	0	0	17500	0
6498_supercontig.fasta.prank.best.fas-gb.mod	31	699	21669	8137	37.551	271	0.388	187	0.268	0.523	0.477	3251	3263	3192	3826	0	0	0	0	0	0	0	0	0	0	0	0	0	8137	0
6500_supercontig.fasta.prank.best.fas-gb.mod	34	2838	96492	29320	30.386	1176	0.414	656	0.231	0.587	0.413	18790	12631	15043	20708	0	0	0	0	0	0	0	0	0	0	0	0	0	29320	0
6506_supercontig.fasta.prank.best.fas-gb.mod	33	2023	66759	35207	52.737	878	0.434	471	0.233	0.632	0.368	9293	5648	5705	10906	0	0	0	0	0	0	0	0	0	0	0	0	0	35207	0
6507_supercontig.fasta.prank.best.fas-gb.mod	33	2305	76065	29584	38.893	1149	0.498	582	0.252	0.644	0.356	13090	7501	8948	16942	0	0	0	0	0	0	0	0	0	0	0	0	0	29584	0
6514_supercontig.fasta.prank.best.fas-gb.mod	19	595	11305	4052	35.843	227	0.382	83	0.139	0.654	0.346	1954	1182	1325	2792	0	0	0	0	0	0	0	0	0	0	0	0	0	4052	0
6526_supercontig.fasta.prank.best.fas-gb.mod	33	867	28611	12941	45.231	406	0.468	210	0.242	0.623	0.377	4905	2817	3042	4906	0	0	0	0	0	0	0	0	0	0	0	0	0	12941	0
6527_supercontig.fasta.prank.best.fas-gb.mod	34	2412	82008	38541	46.997	976	0.405	482	0.2	0.601	0.399	12200	7421	9764	14082	0	0	0	0	0	0	0	0	0	0	0	0	0	38541	0
6528_supercontig.fasta.prank.best.fas-gb.mod	34	1143	38862	17648	45.412	453	0.396	249	0.218	0.584	0.416	5887	4367	4363	6597	0	0	0	0	0	0	0	0	0	0	0	0	0	17648	0
6531_supercontig.fasta.prank.best.fas-gb.mod	31	663	20553	10248	49.861	285	0.43	132	0.199	0.629	0.371	3036	1567	2208	3494	0	0	0	0	0	0	0	0	0	0	0	0	0	10248	0
6532_supercontig.fasta.prank.best.fas-gb.mod	34	581	19754	8519	43.125	271	0.466	143	0.246	0.611	0.389	3181	1699	2627	3728	0	0	0	0	0	0	0	0	0	0	0	0	0	8519	0
6533_supercontig.fasta.prank.best.fas-gb.mod	34	2594	88196	36607	41.506	1222	0.471	707	0.273	0.622	0.378	14725	8457	10889	17518	0	0	0	0	0	0	0	0	0	0	0	0	0	36607	0
6538_supercontig.fasta.prank.best.fas-gb.mod	34	1286	43724	17050	38.995	546	0.425	296	0.23	0.577	0.423	6926	5857	5364	8527	0	0	0	0	0	0	0	0	0	0	0	0	0	17050	0
6540_supercontig.fasta.prank.best.fas-gb.mod	34	656	22304	9516	42.665	291	0.444	141	0.215	0.611	0.389	3383	2115	2853	4437	0	0	0	0	0	0	0	0	0	0	0	0	0	9516	0
6544_supercontig.fasta.prank.best.fas-gb.mod	34	3413	116042	54629	47.077	1645	0.482	787	0.231	0.613	0.387	17507	11128	12148	20630	0	0	0	0	0	0	0	0	0	0	0	0	0	54629	0
6550_supercontig.fasta.prank.best.fas-gb.mod	31	796	24676	7811	31.654	398	0.5	203	0.255	0.601	0.399	5026	2993	3662	5184	0	0	0	0	0	0	0	0	0	0	0	0	0	7811	0
6552_supercontig.fasta.prank.best.fas-gb.mod	33	1515	49995	22421	44.846	712	0.47	352	0.232	0.62	0.38	7602	4937	5331	9704	0	0	0	0	0	0	0	0	0	0	0	0	0	22421	0
6557_supercontig.fasta.prank.best.fas-gb.mod	32	1578	50496	19763	39.138	778	0.493	411	0.26	0.649	0.351	8753	5072	5587	11321	0	0	0	0	0	0	0	0	0	0	0	0	0	19763	0
6559_supercontig.fasta.prank.best.fas-gb.mod	34	568	19312	6541	33.87	229	0.403	134	0.236	0.602	0.398	3680	2235	2811	4045	0	0	0	0	0	0	0	0	0	0	0	0	0	6541	0
6563_supercontig.fasta.prank.best.fas-gb.mod	34	888	30192	11450	37.924	459	0.517	260	0.293	0.593	0.407	5406	3531	4100	5705	0	0	0	0	0	0	0	0	0	0	0	0	0	11450	0
6565_supercontig.fasta.prank.best.fas-gb.mod	32	2115	67680	29486	43.567	1038	0.491	503	0.238	0.626	0.374	10492	6967	7189	13546	0	0	0	0	0	0	0	0	0	0	0	0	0	29486	0
6570_supercontig.fasta.prank.best.fas-gb.mod	31	756	23436	10159	43.348	331	0.438	162	0.214	0.571	0.429	3537	2481	3147	4112	0	0	0	0	0	0	0	0	0	0	0	0	0	10159	0
6572_supercontig.fasta.prank.best.fas-gb.mod	34	2048	69632	30540	43.859	906	0.442	472	0.23	0.609	0.391	10945	6997	8234	12916	0	0	0	0	0	0	0	0	0	0	0	0	0	30540	0
6601_supercontig.fasta.prank.best.fas-gb.mod	33	1332	43956	16415	37.344	621	0.466	304	0.228	0.612	0.388	7499	4739	5824	9479	0	0	0	0	0	0	0	0	0	0	0	0	0	16415	0
6620_supercontig.fasta.prank.best.fas-gb.mod	34	947	32198	11055	34.334	520	0.549	263	0.278	0.573	0.427	6243	3613	5376	5911	0	0	0	0	0	0	0	0	0	0	0	0	0	11055	0
6631_supercontig.fasta.prank.best.fas-gb.mod	29	472	13688	5866	42.855	256	0.542	133	0.282	0.611	0.389	2168	1395	1621	2638	0	0	0	0	0	0	0	0	0	0	0	0	0	5866	0
6636_supercontig.fasta.prank.best.fas-gb.mod	34	1932	65688	24921	37.938	940	0.487	540	0.28	0.614	0.386	10700	7301	8355	14411	0	0	0	0	0	0	0	0	0	0	0	0	0	24921	0
6639_supercontig.fasta.prank.best.fas-gb.mod	34	1655	56270	21375	37.986	897	0.542	462	0.279	0.621	0.379	9412	6078	7065	12340	0	0	0	0	0	0	0	0	0	0	0	0	0	21375	0
6641_supercontig.fasta.prank.best.fas-gb.mod	34	1471	50014	21359	42.706	587	0.399	327	0.222	0.546	0.454	7555	5680	7362	8058	0	0	0	0	0	0	0	0	0	0	0	0	0	21359	0
6649_supercontig.fasta.prank.best.fas-gb.mod	31	889	27559	11600	42.092	476	0.535	257	0.289	0.627	0.373	4974	2685	3219	5081	0	0	0	0	0	0	0	0	0	0	0	0	0	11600	0
6652_supercontig.fasta.prank.best.fas-gb.mod	34	2401	81634	32445	39.744	1109	0.462	564	0.235	0.618	0.382	12445	9425	9123	18196	0	0	0	0	0	0	0	0	0	0	0	0	0	32445	0
6660_supercontig.fasta.prank.best.fas-gb.mod	34	2645	89930	35283	39.234	1280	0.484	710	0.268	0.621	0.379	15614	8575	12032	18426	0	0	0	0	0	0	0	0	0	0	0	0	0	35283	0
6667_supercontig.fasta.prank.best.fas-gb.mod	34	1605	54570	22519	41.266	822	0.512	409	0.255	0.623	0.377	9670	5733	6356	10292	0	0	0	0	0	0	0	0	0	0	0	0	0	22519	0
6679_supercontig.fasta.prank.best.fas-gb.mod	24	799	19176	9015	47.012	345	0.432	160	0.2	0.609	0.391	2529	1883	2030	3719	0	0	0	0	0	0	0	0	0	0	0	0	0	9015	0
6685_supercontig.fasta.prank.best.fas-gb.mod	34	2483	84422	37735	44.698	1203	0.484	590	0.238	0.613	0.387	12034	8352	9387	16914	0	0	0	0	0	0	0	0	0	0	0	0	0	37735	0
6689_supercontig.fasta.prank.best.fas-gb.mod	34	1286	43724	18747	42.876	535	0.416	292	0.227	0.601	0.399	6028	4523	5285	9141	0	0	0	0	0	0	0	0	0	0	0	0	0	18747	0
6705_supercontig.fasta.prank.best.fas-gb.mod	31	383	11873	2516	21.191	185	0.483	92	0.24	0.438	0.562	2489	2509	2742	1617	0	0	0	0	0	0	0	0	0	0	0	0	0	2516	0
6713_supercontig.fasta.prank.best.fas-gb.mod	27	1269	34263	15978	46.633	545	0.429	241	0.19	0.645	0.355	4775	3051	3421	7038	0	0	0	0	0	0	0	0	0	0	0	0	0	15978	0
6717_supercontig.fasta.prank.best.fas-gb.mod	34	4536	154224	59391	38.51	2298	0.507	1281	0.282	0.596	0.404	25769	15052	23191	30821	0	0	0	0	0	0	0	0	0	0	0	0	0	59391	0
6732_supercontig.fasta.prank.best.fas-gb.mod	34	1546	52564	22907	43.579	715	0.462	377	0.244	0.612	0.388	8643	5185	6225	9604	0	0	0	0	0	0	0	0	0	0	0	0	0	22907	0
6733_supercontig.fasta.prank.best.fas-gb.mod	32	1053	33696	15975	47.409	473	0.449	235	0.223	0.642	0.358	5019	2999	3330	6373	0	0	0	0	0	0	0	0	0	0	0	0	0	15975	0
6738_supercontig.fasta.prank.best.fas-gb.mod	29	679	19691	8340	42.354	298	0.439	125	0.184	0.541	0.459	3366	2231	2952	2802	0	0	0	0	0	0	0	0	0	0	0	0	0	8340	0
6746_supercontig.fasta.prank.best.fas-gb.mod	33	703	23199	9597	41.368	329	0.468	176	0.25	0.669	0.331	3832	1723	2783	5264	0	0	0	0	0	0	0	0	0	0	0	0	0	9597	0
6779_supercontig.fasta.prank.best.fas-gb.mod	34	1738	59092	23605	39.946	795	0.457	427	0.246	0.604	0.396	10572	6406	7630	10879	0	0	0	0	0	0	0	0	0	0	0	0	0	23605	0
6780_supercontig.fasta.prank.best.fas-gb.mod	33	1083	35739	12519	35.029	567	0.524	301	0.278	0.626	0.374	6967	3896	4732	7625	0	0	0	0	0	0	0	0	0	0	0	0	0	12519	0
6782_supercontig.fasta.prank.best.fas-gb.mod	33	1210	39930	14486	36.278	551	0.455	277	0.229	0.587	0.413	6226	4467	5971	8780	0	0	0	0	0	0	0	0	0	0	0	0	0	14486	0
6785_supercontig.fasta.prank.best.fas-gb.mod	34	1153	39202	16745	42.715	581	0.504	324	0.281	0.641	0.359	6191	3166	4757	8343	0	0	0	0	0	0	0	0	0	0	0	0	0	16745	0
6791_supercontig.fasta.prank.best.fas-gb.mod	34	1644	55896	20816	37.241	816	0.496	431	0.262	0.631	0.369	9821	6416	6393	12450	0	0	0	0	0	0	0	0	0	0	0	0	0	20816	0
6792_supercontig.fasta.prank.best.fas-gb.mod	34	633	21522	7628	35.443	283	0.447	137	0.216	0.64	0.36	3615	2177	2859	5243	0	0	0	0	0	0	0	0	0	0	0	0	0	7628	0
6797_supercontig.fasta.prank.best.fas-gb.mod	34	3627	123318	53026	42.999	1678	0.463	865	0.238	0.629	0.371	22471	11208	14837	21776	0	0	0	0	0	0	0	0	0	0	0	0	0	53026	0
6825_supercontig.fasta.prank.best.fas-gb.mod	34	1042	35428	12966	36.598	489	0.469	283	0.272	0.565	0.435	5932	4255	5440	6835	0	0	0	0	0	0	0	0	0	0	0	0	0	12966	0
6848_supercontig.fasta.prank.best.fas-gb.mod	32	730	23360	11297	48.36	287	0.393	130	0.178	0.567	0.433	3190	2321	2893	3659	0	0	0	0	0	0	0	0	0	0	0	0	0	11297	0
6854_supercontig.fasta.prank.best.fas-gb.mod	33	1103	36399	17290	47.501	547	0.496	260	0.236	0.64	0.36	5516	2962	3729	6902	0	0	0	0	0	0	0	0	0	0	0	0	0	17290	0
6859_supercontig.fasta.prank.best.fas-gb.mod	34	2375	80750	31694	39.25	1062	0.447	617	0.26	0.612	0.388	13659	8675	10088	16634	0	0	0	0	0	0	0	0	0	0	0	0	0	31694	0
6860_supercontig.fasta.prank.best.fas-gb.mod	34	3167	107678	46139	42.849	1583	0.5	849	0.268	0.614	0.386	18502	10243	13352	19442	0	0	0	0	0	0	0	0	0	0	0	0	0	46139	0
6864_supercontig.fasta.prank.best.fas-gb.mod	31	667	20677	8592	41.553	326	0.489	170	0.255	0.644	0.356	3429	2013	2216	4427	0	0	0	0	0	0	0	0	0	0	0	0	0	8592	0
6865_supercontig.fasta.prank.best.fas-gb.mod	34	1878	63852	26531	41.551	854	0.455	435	0.232	0.621	0.379	9522	6498	7491	13810	0	0	0	0	0	0	0	0	0	0	0	0	0	26531	0
6875_supercontig.fasta.prank.best.fas-gb.mod	34	962	32708	5487	16.776	396	0.412	226	0.235	0.551	0.449	7611	4333	7872	7405	0	0	0	0	0	0	0	0	0	0	0	0	0	5487	0
6882_supercontig.fasta.prank.best.fas-gb.mod	34	2031	69054	29404	42.581	944	0.465	514	0.253	0.557	0.443	12682	8438	9010	9520	0	0	0	0	0	0	0	0	0	0	0	0	0	29404	0
6883_supercontig.fasta.prank.best.fas-gb.mod	34	1138	38692	15722	40.634	459	0.403	268	0.236	0.59	0.41	6296	4348	5010	7316	0	0	0	0	0	0	0	0	0	0	0	0	0	15722	0
6893_supercontig.fasta.prank.best.fas-gb.mod	26	495	12870	4032	31.329	249	0.503	118	0.238	0.567	0.433	2340	1948	1855	2695	0	0	0	0	0	0	0	0	0	0	0	0	0	4032	0
6909_supercontig.fasta.prank.best.fas-gb.mod	34	1979	67286	31388	46.649	973	0.492	522	0.264	0.618	0.382	9976	6245	7377	12300	0	0	0	0	0	0	0	0	0	0	0	0	0	31388	0
6913_supercontig.fasta.prank.best.fas-gb.mod	34	3442	117028	52739	45.065	1747	0.508	903	0.262	0.627	0.373	19478	10201	13588	21022	0	0	0	0	0	0	0	0	0	0	0	0	0	52739	0
6914_supercontig.fasta.prank.best.fas-gb.mod	34	1579	53686	21949	40.884	710	0.45	387	0.245	0.608	0.392	9264	5907	6477	10089	0	0	0	0	0	0	0	0	0	0	0	0	0	21949	0
6924_supercontig.fasta.prank.best.fas-gb.mod	34	3056	103904	38358	36.917	1482	0.485	857	0.28	0.597	0.403	18126	11464	14834	21122	0	0	0	0	0	0	0	0	0	0	0	0	0	38358	0
6933_supercontig.fasta.prank.best.fas-gb.mod	32	686	21952	7649	34.844	353	0.515	178	0.259	0.611	0.389	3711	2597	2922	5073	0	0	0	0	0	0	0	0	0	0	0	0	0	7649	0
6946_supercontig.fasta.prank.best.fas-gb.mod	34	1721	58514	25104	42.903	845	0.491	407	0.236	0.591	0.409	9862	6062	7455	10031	0	0	0	0	0	0	0	0	0	0	0	0	0	25104	0
6947_supercontig.fasta.prank.best.fas-gb.mod	34	2867	97478	30594	31.386	1338	0.467	699	0.244	0.603	0.397	18674	11989	14543	21678	0	0	0	0	0	0	0	0	0	0	0	0	0	30594	0
6954_supercontig.fasta.prank.best.fas-gb.mod	34	1621	55114	18295	33.195	768	0.474	423	0.261	0.597	0.403	10248	6480	8306	11785	0	0	0	0	0	0	0	0	0	0	0	0	0	18295	0
6955_supercontig.fasta.prank.best.fas-gb.mod	33	673	22209	8367	37.674	256	0.38	158	0.235	0.554	0.446	3210	3065	3097	4470	0	0	0	0	0	0	0	0	0	0	0	0	0	8367	0
6958_supercontig.fasta.prank.best.fas-gb.mod	33	1007	33231	15361	46.225	443	0.44	208	0.207	0.629	0.371	5127	2731	3855	6157	0	0	0	0	0	0	0	0	0	0	0	0	0	15361	0
6961_supercontig.fasta.prank.best.fas-gb.mod	34	2013	68442	33056	48.298	844	0.419	430	0.214	0.615	0.385	9909	5994	7545	11938	0	0	0	0	0	0	0	0	0	0	0	0	0	33056	0
6962_supercontig.fasta.prank.best.fas-gb.mod	34	1307	44438	18237	41.039	647	0.495	330	0.252	0.626	0.374	8123	4470	5239	8369	0	0	0	0	0	0	0	0	0	0	0	0	0	18237	0
6968_supercontig.fasta.prank.best.fas-gb.mod	32	1910	61120	25478	41.685	860	0.45	444	0.232	0.615	0.385	8367	6808	6773	13694	0	0	0	0	0	0	0	0	0	0	0	0	0	25478	0
6969_supercontig.fasta.prank.best.fas-gb.mod	32	842	26944	12152	45.101	383	0.455	190	0.226	0.556	0.444	3916	3101	3417	4358	0	0	0	0	0	0	0	0	0	0	0	0	0	12152	0
6977_supercontig.fasta.prank.best.fas-gb.mod	33	1799	59367	26392	44.456	848	0.471	481	0.267	0.652	0.348	9917	5301	6052	11705	0	0	0	0	0	0	0	0	0	0	0	0	0	26392	0
6978_supercontig.fasta.prank.best.fas-gb.mod	34	1433	48722	20074	41.201	634	0.442	310	0.216	0.591	0.409	6885	5955	5688	10120	0	0	0	0	0	0	0	0	0	0	0	0	0	20074	0
6979_supercontig.fasta.prank.best.fas-gb.mod	34	1278	43452	9375	21.576	584	0.457	357	0.279	0.587	0.413	10340	5906	8155	9676	0	0	0	0	0	0	0	0	0	0	0	0	0	9375	0
6992_supercontig.fasta.prank.best.fas-gb.mod	34	1827	62118	29700	47.812	905	0.495	455	0.249	0.645	0.355	9387	5202	6212	11617	0	0	0	0	0	0	0	0	0	0	0	0	0	29700	0
6995_supercontig.fasta.prank.best.fas-gb.mod	32	970	31040	13257	42.709	471	0.486	292	0.301	0.636	0.364	4729	2935	3494	6625	0	0	0	0	0	0	0	0	0	0	0	0	0	13257	0
7021_supercontig.fasta.prank.best.fas-gb.mod	34	1538	52292	23183	44.334	678	0.441	329	0.214	0.624	0.376	8475	4821	6003	9810	0	0	0	0	0	0	0	0	0	0	0	0	0	23183	0
7024_supercontig.fasta.prank.best.fas-gb.mod	21	422	8862	3377	38.107	185	0.438	85	0.201	0.584	0.416	1749	1138	1130	1468	0	0	0	0	0	0	0	0	0	0	0	0	0	3377	0
7028_supercontig.fasta.prank.best.fas-gb.mod	34	1528	51952	25335	48.766	615	0.402	316	0.207	0.585	0.415	7356	5418	5630	8213	0	0	0	0	0	0	0	0	0	0	0	0	0	25335	0
7029_supercontig.fasta.prank.best.fas-gb.mod	34	3242	110228	48428	43.934	1506	0.465	814	0.251	0.613	0.387	16738	10870	12796	21396	0	0	0	0	0	0	0	0	0	0	0	0	0	48428	0
7067_supercontig.fasta.prank.best.fas-gb.mod	29	697	20213	7500	37.105	279	0.4	155	0.222	0.598	0.402	3659	1910	3191	3953	0	0	0	0	0	0	0	0	0	0	0	0	0	7500	0
7128_supercontig.fasta.prank.best.fas-gb.mod	34	3007	102238	38247	37.41	1401	0.466	786	0.261	0.618	0.382	19003	11104	13208	20676	0	0	0	0	0	0	0	0	0	0	0	0	0	38247	0
7135_supercontig.fasta.prank.best.fas-gb.mod	34	1772	60248	25062	41.598	877	0.495	441	0.249	0.618	0.382	8941	6539	6765	12941	0	0	0	0	0	0	0	0	0	0	0	0	0	25062	0
7136_supercontig.fasta.prank.best.fas-gb.mod	33	473	15609	6475	41.482	191	0.404	112	0.237	0.614	0.386	2436	1458	2053	3187	0	0	0	0	0	0	0	0	0	0	0	0	0	6475	0
7141_supercontig.fasta.prank.best.fas-gb.mod	32	862	27584	9922	35.97	401	0.465	220	0.255	0.535	0.465	4456	3472	4742	4992	0	0	0	0	0	0	0	0	0	0	0	0	0	9922	0
7174_supercontig.fasta.prank.best.fas-gb.mod	34	2579	87686	27918	31.839	1259	0.488	685	0.266	0.59	0.41	16471	10821	13597	18879	0	0	0	0	0	0	0	0	0	0	0	0	0	27918	0
7194_supercontig.fasta.prank.best.fas-gb.mod	30	679	20370	8945	43.913	271	0.399	129	0.19	0.613	0.387	3287	2056	2354	3728	0	0	0	0	0	0	0	0	0	0	0	0	0	8945	0
7241_supercontig.fasta.prank.best.fas-gb.mod	33	1408	46464	18991	40.873	685	0.487	355	0.252	0.571	0.429	6912	5830	5891	8840	0	0	0	0	0	0	0	0	0	0	0	0	0	18991	0
7273_supercontig.fasta.prank.best.fas-gb.mod	33	1061	35013	15743	44.963	497	0.468	266	0.251	0.619	0.381	5455	3306	3908	6601	0	0	0	0	0	0	0	0	0	0	0	0	0	15743	0
7279_supercontig.fasta.prank.best.fas-gb.mod	34	3403	115702	48638	42.037	1751	0.515	993	0.292	0.637	0.363	19218	11239	13006	23601	0	0	0	0	0	0	0	0	0	0	0	0	0	48638	0
7296_supercontig.fasta.prank.best.fas-gb.mod	33	1392	45936	24555	53.455	636	0.457	310	0.223	0.585	0.415	6024	4014	4792	6551	0	0	0	0	0	0	0	0	0	0	0	0	0	24555	0
7313_supercontig.fasta.prank.best.fas-gb.mod	33	1972	65076	24269	37.293	828	0.42	452	0.229	0.583	0.417	10529	7579	9477	13222	0	0	0	0	0	0	0	0	0	0	0	0	0	24269	0
7324_supercontig.fasta.prank.best.fas-gb.mod	34	1928	65552	22868	34.885	876	0.454	480	0.249	0.606	0.394	12815	7667	9078	13124	0	0	0	0	0	0	0	0	0	0	0	0	0	22868	0
7325_supercontig.fasta.prank.best.fas-gb.mod	33	796	26268	9389	35.743	353	0.443	194	0.244	0.517	0.483	3884	4643	3468	4884	0	0	0	0	0	0	0	0	0	0	0	0	0	9389	0
7331_supercontig.fasta.prank.best.fas-gb.mod	33	1691	55803	28506	51.083	771	0.456	372	0.22	0.623	0.377	7489	4590	5482	9736	0	0	0	0	0	0	0	0	0	0	0	0	0	28506	0
7333_supercontig.fasta.prank.best.fas-gb.mod	33	909	29997	7767	25.893	383	0.421	224	0.246	0.458	0.542	5928	5249	6768	4285	0	0	0	0	0	0	0	0	0	0	0	0	0	7767	0
7336_supercontig.fasta.prank.best.fas-gb.mod	33	840	27720	10801	38.965	348	0.414	192	0.229	0.475	0.525	4468	4398	4453	3600	0	0	0	0	0	0	0	0	0	0	0	0	0	10801	0
7361_supercontig.fasta.prank.best.fas-gb.mod	32	2263	72416	30991	42.796	1179	0.521	598	0.264	0.624	0.376	11552	7859	7478	14536	0	0	0	0	0	0	0	0	0	0	0	0	0	30991	0
7363_supercontig.fasta.prank.best.fas-gb.mod	34	1112	37808	12984	34.342	561	0.504	309	0.278	0.612	0.388	6584	4277	5323	8640	0	0	0	0	0	0	0	0	0	0	0	0	0	12984	0
7367_supercontig.fasta.prank.best.fas-gb.mod	33	1079	35607	17502	49.153	509	0.472	279	0.259	0.583	0.417	5261	3244	4229	5371	0	0	0	0	0	0	0	0	0	0	0	0	0	17502	0
7371_supercontig.fasta.prank.best.fas-gb.mod	29	307	8903	3194	35.876	130	0.423	70	0.228	0.562	0.438	1443	1177	1354	1735	0	0	0	0	0	0	0	0	0	0	0	0	0	3194	0
7572_supercontig.fasta.prank.best.fas-gb.mod	34	1635	55590	21208	38.151	707	0.432	340	0.208	0.593	0.407	9360	5899	7986	11137	0	0	0	0	0	0	0	0	0	0	0	0	0	21208	0
7577_supercontig.fasta.prank.best.fas-gb.mod	34	1042	35428	12268	34.628	539	0.517	274	0.263	0.597	0.403	6512	4646	4634	7368	0	0	0	0	0	0	0	0	0	0	0	0	0	12268	0
7583_supercontig.fasta.prank.best.fas-gb.mod	18	373	6714	1894	28.21	134	0.359	54	0.145	0.416	0.584	726	2087	760	1247	0	0	0	0	0	0	0	0	0	0	0	0	0	1894	0
7602_supercontig.fasta.prank.best.fas-gb.mod	34	2135	72590	28702	39.54	960	0.45	542	0.254	0.564	0.436	11319	8615	10554	13400	0	0	0	0	0	0	0	0	0	0	0	0	0	28702	0
7628_supercontig.fasta.prank.best.fas-gb.mod	34	794	26996	12016	44.51	321	0.404	144	0.181	0.614	0.386	4812	2165	3602	4401	0	0	0	0	0	0	0	0	0	0	0	0	0	12016	0

## Sheet: Convolv_WithCuscuta
Alignment_name	No_of_taxa	Alignment_length	Total_matrix_cells	Undetermined_characters	Missing_percent	No_variable_sites	Proportion_variable_sites	Parsimony_informative_sites	Proportion_parsimony_informative	AT_content	GC_content	A	C	G	T	K	M	R	Y	S	W	B	V	H	D	X	N	O	-	?
4471_supercontig.fasta.prank.best.fas-gb.mod	35	1854	64890	25430	39.189	873	0.471	454	0.245	0.626	0.374	10531	6533	8125	14271	0	0	0	0	0	0	0	0	0	0	0	0	0	25430	0
4527_supercontig.fasta.prank.best.fas-gb.mod	35	2173	76055	23154	30.444	1070	0.492	629	0.289	0.558	0.442	13570	9610	13693	16028	0	0	0	0	0	0	0	0	0	0	0	0	0	23154	0
4691_supercontig.fasta.prank.best.fas-gb.mod	35	856	29960	9466	31.595	390	0.456	226	0.264	0.585	0.415	5884	3879	4634	6097	0	0	0	0	0	0	0	0	0	0	0	0	0	9466	0
4724_supercontig.fasta.prank.best.fas-gb.mod	35	1193	41755	17904	42.879	554	0.464	254	0.213	0.609	0.391	7045	4315	5133	7358	0	0	0	0	0	0	0	0	0	0	0	0	0	17904	0
4744_supercontig.fasta.prank.best.fas-gb.mod	31	732	22692	10107	44.54	345	0.471	175	0.239	0.643	0.357	3432	2066	2402	4685	0	0	0	0	0	0	0	0	0	0	0	0	0	10107	0
4757_supercontig.fasta.prank.best.fas-gb.mod	35	1221	42735	14404	33.705	558	0.457	331	0.271	0.584	0.416	8044	5467	6212	8608	0	0	0	0	0	0	0	0	0	0	0	0	0	14404	0
4793_supercontig.fasta.prank.best.fas-gb.mod	35	4660	163100	69461	42.588	2141	0.459	1128	0.242	0.6	0.4	24912	16683	20701	31343	0	0	0	0	0	0	0	0	0	0	0	0	0	69461	0
4796_supercontig.fasta.prank.best.fas-gb.mod	34	1189	40426	21401	52.939	536	0.451	262	0.22	0.608	0.392	4898	3183	4210	6734	0	0	0	0	0	0	0	0	0	0	0	0	0	21401	0
4802_supercontig.fasta.prank.best.fas-gb.mod	35	4121	144235	63936	44.328	2048	0.497	1118	0.271	0.629	0.371	22632	12958	16597	28112	0	0	0	0	0	0	0	0	0	0	0	0	0	63936	0
4806_supercontig.fasta.prank.best.fas-gb.mod	34	1170	39780	19016	47.803	535	0.457	284	0.243	0.601	0.399	5754	3455	4801	6754	0	0	0	0	0	0	0	0	0	0	0	0	0	19016	0
4848_supercontig.fasta.prank.best.fas-gb.mod	35	3767	131845	49731	37.719	1693	0.449	886	0.235	0.581	0.419	21695	15631	18607	26181	0	0	0	0	0	0	0	0	0	0	0	0	0	49731	0
4889_supercontig.fasta.prank.best.fas-gb.mod	35	864	30240	11416	37.751	441	0.51	215	0.249	0.627	0.373	5522	3157	3786	6359	0	0	0	0	0	0	0	0	0	0	0	0	0	11416	0
4890_supercontig.fasta.prank.best.fas-gb.mod	35	1319	46165	19543	42.333	706	0.535	382	0.29	0.588	0.412	6394	4372	6530	9326	0	0	0	0	0	0	0	0	0	0	0	0	0	19543	0
4893_supercontig.fasta.prank.best.fas-gb.mod	35	3758	131530	57992	44.09	1735	0.462	903	0.24	0.655	0.345	22031	11066	14172	26269	0	0	0	0	0	0	0	0	0	0	0	0	0	57992	0
4932_supercontig.fasta.prank.best.fas-gb.mod	35	1700	59500	18098	30.417	767	0.451	416	0.245	0.602	0.398	11844	7114	9274	13170	0	0	0	0	0	0	0	0	0	0	0	0	0	18098	0
4942_supercontig.fasta.prank.best.fas-gb.mod	35	2419	84665	39671	46.856	1201	0.496	624	0.258	0.576	0.424	11157	8557	10002	15278	0	0	0	0	0	0	0	0	0	0	0	0	0	39671	0
4951_supercontig.fasta.prank.best.fas-gb.mod	32	546	17472	3271	18.721	234	0.429	124	0.227	0.586	0.414	3955	3028	2900	4318	0	0	0	0	0	0	0	0	0	0	0	0	0	3271	0
4954_supercontig.fasta.prank.best.fas-gb.mod	35	2139	74865	28123	37.565	940	0.439	510	0.238	0.599	0.401	13322	7800	10846	14774	0	0	0	0	0	0	0	0	0	0	0	0	0	28123	0
4989_supercontig.fasta.prank.best.fas-gb.mod	35	1285	44975	14669	32.616	541	0.421	281	0.219	0.608	0.392	9659	4781	7101	8765	0	0	0	0	0	0	0	0	0	0	0	0	0	14669	0
4992_supercontig.fasta.prank.best.fas-gb.mod	35	4819	168665	65969	39.112	2302	0.478	1138	0.236	0.641	0.359	29878	16260	20507	36051	0	0	0	0	0	0	0	0	0	0	0	0	0	65969	0
5018_supercontig.fasta.prank.best.fas-gb.mod	35	3521	123235	53343	43.286	1607	0.456	880	0.25	0.614	0.386	18990	13204	13615	24083	0	0	0	0	0	0	0	0	0	0	0	0	0	53343	0
5032_supercontig.fasta.prank.best.fas-gb.mod	35	2571	89985	38322	42.587	1256	0.489	674	0.262	0.64	0.36	15900	8149	10227	17387	0	0	0	0	0	0	0	0	0	0	0	0	0	38322	0
5034_supercontig.fasta.prank.best.fas-gb.mod	35	1336	46760	14002	29.944	665	0.498	439	0.329	0.566	0.434	8122	6802	7376	10458	0	0	0	0	0	0	0	0	0	0	0	0	0	14002	0
5038_supercontig.fasta.prank.best.fas-gb.mod	34	1685	57290	24054	41.986	862	0.512	447	0.265	0.628	0.372	9291	5751	6457	11737	0	0	0	0	0	0	0	0	0	0	0	0	0	24054	0
5064_supercontig.fasta.prank.best.fas-gb.mod	34	857	29138	12743	43.733	374	0.436	217	0.253	0.574	0.426	3859	3324	3635	5577	0	0	0	0	0	0	0	0	0	0	0	0	0	12743	0
5090_supercontig.fasta.prank.best.fas-gb.mod	34	1487	50558	20188	39.93	734	0.494	370	0.249	0.583	0.417	7892	6146	6491	9841	0	0	0	0	0	0	0	0	0	0	0	0	0	20188	0
5104_supercontig.fasta.prank.best.fas-gb.mod	29	715	20735	9238	44.553	324	0.453	158	0.221	0.626	0.374	3092	2160	2041	4204	0	0	0	0	0	0	0	0	0	0	0	0	0	9238	0
5116_supercontig.fasta.prank.best.fas-gb.mod	35	2055	71925	35017	48.685	941	0.458	518	0.252	0.596	0.404	10927	6202	8277	11502	0	0	0	0	0	0	0	0	0	0	0	0	0	35017	0
5123_supercontig.fasta.prank.best.fas-gb.mod	34	1904	64736	31231	48.244	812	0.426	426	0.224	0.623	0.377	9452	5529	6943	11581	0	0	0	0	0	0	0	0	0	0	0	0	0	31231	0
5131_supercontig.fasta.prank.best.fas-gb.mod	35	1978	69230	25298	36.542	854	0.432	414	0.209	0.593	0.407	12105	7233	10574	14020	0	0	0	0	0	0	0	0	0	0	0	0	0	25298	0
5138_supercontig.fasta.prank.best.fas-gb.mod	35	1495	52325	23902	45.68	729	0.488	366	0.245	0.623	0.377	8011	5228	5372	9812	0	0	0	0	0	0	0	0	0	0	0	0	0	23902	0
5162_supercontig.fasta.prank.best.fas-gb.mod	33	1238	40854	15351	37.575	560	0.452	244	0.197	0.593	0.407	7882	4561	5846	7214	0	0	0	0	0	0	0	0	0	0	0	0	0	15351	0
5163_supercontig.fasta.prank.best.fas-gb.mod	35	3223	112805	45118	39.996	1381	0.428	650	0.202	0.624	0.376	19246	11454	13921	23066	0	0	0	0	0	0	0	0	0	0	0	0	0	45118	0
5168_supercontig.fasta.prank.best.fas-gb.mod	34	1406	47804	20933	43.789	719	0.511	355	0.252	0.603	0.397	7296	4541	6144	8890	0	0	0	0	0	0	0	0	0	0	0	0	0	20933	0
5177_supercontig.fasta.prank.best.fas-gb.mod	34	1884	64056	24425	38.131	984	0.522	571	0.303	0.577	0.423	10513	8339	8319	12460	0	0	0	0	0	0	0	0	0	0	0	0	0	24425	0
5188_supercontig.fasta.prank.best.fas-gb.mod	35	1515	53025	24058	45.371	665	0.439	364	0.24	0.624	0.376	8476	4298	6631	9562	0	0	0	0	0	0	0	0	0	0	0	0	0	24058	0
5200_supercontig.fasta.prank.best.fas-gb.mod	35	2401	84035	39256	46.714	1168	0.486	688	0.287	0.628	0.372	11923	7509	9042	16305	0	0	0	0	0	0	0	0	0	0	0	0	0	39256	0
5206_supercontig.fasta.prank.best.fas-gb.mod	35	1240	43400	16479	37.97	651	0.525	381	0.307	0.608	0.392	7766	4983	5500	8672	0	0	0	0	0	0	0	0	0	0	0	0	0	16479	0
5220_supercontig.fasta.prank.best.fas-gb.mod	34	732	24888	9215	37.026	309	0.422	160	0.219	0.586	0.414	4606	3198	3312	4557	0	0	0	0	0	0	0	0	0	0	0	0	0	9215	0
5257_supercontig.fasta.prank.best.fas-gb.mod	35	1930	67550	29868	44.216	956	0.495	511	0.265	0.592	0.408	11718	7160	8172	10632	0	0	0	0	0	0	0	0	0	0	0	0	0	29868	0
5260_supercontig.fasta.prank.best.fas-gb.mod	30	623	18690	7007	37.491	325	0.522	171	0.274	0.648	0.352	3660	1719	2362	3942	0	0	0	0	0	0	0	0	0	0	0	0	0	7007	0
5264_supercontig.fasta.prank.best.fas-gb.mod	35	2219	77665	26381	33.968	1013	0.457	513	0.231	0.599	0.401	15121	9618	10820	15725	0	0	0	0	0	0	0	0	0	0	0	0	0	26381	0
5271_supercontig.fasta.prank.best.fas-gb.mod	35	1350	47250	20235	42.825	706	0.523	350	0.259	0.616	0.384	7255	4183	6081	9496	0	0	0	0	0	0	0	0	0	0	0	0	0	20235	0
5273_supercontig.fasta.prank.best.fas-gb.mod	34	1833	62322	24818	39.822	839	0.458	405	0.221	0.603	0.397	10580	6560	8283	12081	0	0	0	0	0	0	0	0	0	0	0	0	0	24818	0
5280_supercontig.fasta.prank.best.fas-gb.mod	35	2229	78015	27697	35.502	1022	0.459	521	0.234	0.603	0.397	14022	9087	10763	16446	0	0	0	0	0	0	0	0	0	0	0	0	0	27697	0
5296_supercontig.fasta.prank.best.fas-gb.mod	35	2327	81445	33134	40.683	1018	0.437	502	0.216	0.622	0.378	13616	7760	10366	16569	0	0	0	0	0	0	0	0	0	0	0	0	0	33134	0
5299_supercontig.fasta.prank.best.fas-gb.mod	35	1338	46830	18630	39.782	634	0.474	347	0.259	0.639	0.361	7424	5030	5010	10736	0	0	0	0	0	0	0	0	0	0	0	0	0	18630	0
5304_supercontig.fasta.prank.best.fas-gb.mod	34	1595	54230	25802	47.579	792	0.497	456	0.286	0.613	0.387	7967	4857	6043	9561	0	0	0	0	0	0	0	0	0	0	0	0	0	25802	0
5318_supercontig.fasta.prank.best.fas-gb.mod	35	2721	95235	42587	44.718	1280	0.47	718	0.264	0.625	0.375	13974	8991	10614	19069	0	0	0	0	0	0	0	0	0	0	0	0	0	42587	0
5326_supercontig.fasta.prank.best.fas-gb.mod	34	2766	94044	31013	32.977	1253	0.453	629	0.227	0.575	0.425	16826	12092	14553	19560	0	0	0	0	0	0	0	0	0	0	0	0	0	31013	0
5328_supercontig.fasta.prank.best.fas-gb.mod	35	1036	36260	11789	32.512	582	0.562	342	0.33	0.553	0.447	7861	3263	7612	5735	0	0	0	0	0	0	0	0	0	0	0	0	0	11789	0
5333_supercontig.fasta.prank.best.fas-gb.mod	33	1943	64119	17785	27.737	827	0.426	390	0.201	0.591	0.409	13635	7838	10990	13871	0	0	0	0	0	0	0	0	0	0	0	0	0	17785	0
5335_supercontig.fasta.prank.best.fas-gb.mod	35	1682	58870	30394	51.629	730	0.434	344	0.205	0.615	0.385	7755	4538	5841	10342	0	0	0	0	0	0	0	0	0	0	0	0	0	30394	0
5339_supercontig.fasta.prank.best.fas-gb.mod	28	1315	36820	12472	33.873	749	0.57	352	0.268	0.616	0.384	6566	4256	4934	8592	0	0	0	0	0	0	0	0	0	0	0	0	0	12472	0
5343_supercontig.fasta.prank.best.fas-gb.mod	28	451	12628	4012	31.771	144	0.319	74	0.164	0.568	0.432	2351	1682	2103	2480	0	0	0	0	0	0	0	0	0	0	0	0	0	4012	0
5347_supercontig.fasta.prank.best.fas-gb.mod	34	545	18530	6415	34.62	260	0.477	147	0.27	0.579	0.421	3493	1679	3409	3534	0	0	0	0	0	0	0	0	0	0	0	0	0	6415	0
5348_supercontig.fasta.prank.best.fas-gb.mod	27	520	14040	4906	34.943	259	0.498	119	0.229	0.633	0.367	2458	1423	1839	3414	0	0	0	0	0	0	0	0	0	0	0	0	0	4906	0
5355_supercontig.fasta.prank.best.fas-gb.mod	35	889	31115	12369	39.753	427	0.48	233	0.262	0.597	0.403	5702	2883	4589	5572	0	0	0	0	0	0	0	0	0	0	0	0	0	12369	0
5357_supercontig.fasta.prank.best.fas-gb.mod	34	1002	34068	14879	43.674	441	0.44	232	0.232	0.621	0.379	5046	3516	3706	6921	0	0	0	0	0	0	0	0	0	0	0	0	0	14879	0
5366_supercontig.fasta.prank.best.fas-gb.mod	35	3162	110670	50692	45.805	1610	0.509	866	0.274	0.612	0.388	16439	10808	12294	20437	0	0	0	0	0	0	0	0	0	0	0	0	0	50692	0
5398_supercontig.fasta.prank.best.fas-gb.mod	35	4879	170765	60887	35.655	2427	0.497	1282	0.263	0.637	0.363	32350	18250	21283	37995	0	0	0	0	0	0	0	0	0	0	0	0	0	60887	0
5404_supercontig.fasta.prank.best.fas-gb.mod	35	2485	86975	45148	51.909	1102	0.443	570	0.229	0.618	0.382	11433	7673	8082	14639	0	0	0	0	0	0	0	0	0	0	0	0	0	45148	0
5406_supercontig.fasta.prank.best.fas-gb.mod	35	4457	155995	56744	36.376	1902	0.427	1050	0.236	0.612	0.388	26609	17749	20608	34285	0	0	0	0	0	0	0	0	0	0	0	0	0	56744	0
5421_supercontig.fasta.prank.best.fas-gb.mod	35	2749	96215	41762	43.405	1302	0.474	683	0.248	0.641	0.359	14586	8476	11028	20363	0	0	0	0	0	0	0	0	0	0	0	0	0	41762	0
5422_supercontig.fasta.prank.best.fas-gb.mod	35	1397	48895	18407	37.646	710	0.508	407	0.291	0.575	0.425	8648	5765	7158	8917	0	0	0	0	0	0	0	0	0	0	0	0	0	18407	0
5426_supercontig.fasta.prank.best.fas-gb.mod	35	4654	162890	66038	40.541	2255	0.485	1186	0.255	0.602	0.398	27042	17578	20462	31770	0	0	0	0	0	0	0	0	0	0	0	0	0	66038	0
5427_supercontig.fasta.prank.best.fas-gb.mod	35	2315	81025	37970	46.862	1188	0.513	625	0.27	0.628	0.372	14152	7142	8780	12981	0	0	0	0	0	0	0	0	0	0	0	0	0	37970	0
5428_supercontig.fasta.prank.best.fas-gb.mod	33	742	24486	6185	25.259	328	0.442	193	0.26	0.552	0.448	5200	4024	4186	4891	0	0	0	0	0	0	0	0	0	0	0	0	0	6185	0
5430_supercontig.fasta.prank.best.fas-gb.mod	33	1589	52437	26518	50.571	769	0.484	455	0.286	0.632	0.368	7501	3987	5479	8952	0	0	0	0	0	0	0	0	0	0	0	0	0	26518	0
5434_supercontig.fasta.prank.best.fas-gb.mod	34	1471	50014	14132	28.256	670	0.455	377	0.256	0.557	0.443	9151	7063	8821	10847	0	0	0	0	0	0	0	0	0	0	0	0	0	14132	0
5449_supercontig.fasta.prank.best.fas-gb.mod	35	2563	89705	40015	44.607	1208	0.471	632	0.247	0.594	0.406	13486	9234	10857	16113	0	0	0	0	0	0	0	0	0	0	0	0	0	40015	0
5454_supercontig.fasta.prank.best.fas-gb.mod	35	3030	106050	48275	45.521	1479	0.488	728	0.24	0.6	0.4	16777	10006	12888	18104	0	0	0	0	0	0	0	0	0	0	0	0	0	48275	0
5460_supercontig.fasta.prank.best.fas-gb.mod	33	1513	49929	23945	47.958	771	0.51	396	0.262	0.646	0.354	7749	3740	5476	9019	0	0	0	0	0	0	0	0	0	0	0	0	0	23945	0
5463_supercontig.fasta.prank.best.fas-gb.mod	35	2115	74025	31695	42.817	1045	0.494	578	0.273	0.636	0.364	13049	6916	8400	13965	0	0	0	0	0	0	0	0	0	0	0	0	0	31695	0
5464_supercontig.fasta.prank.best.fas-gb.mod	35	3423	119805	52718	44.003	1712	0.5	981	0.287	0.617	0.383	18700	12162	13382	22843	0	0	0	0	0	0	0	0	0	0	0	0	0	52718	0
5469_supercontig.fasta.prank.best.fas-gb.mod	34	1279	43486	17631	40.544	620	0.485	327	0.256	0.595	0.405	6515	4694	5745	8901	0	0	0	0	0	0	0	0	0	0	0	0	0	17631	0
5477_supercontig.fasta.prank.best.fas-gb.mod	34	886	30124	16197	53.768	396	0.447	209	0.236	0.58	0.42	4088	2828	2842	4169	0	0	0	0	0	0	0	0	0	0	0	0	0	16197	0
5489_supercontig.fasta.prank.best.fas-gb.mod	35	4552	159320	69407	43.565	2258	0.496	1180	0.259	0.621	0.379	25638	13878	20042	30355	0	0	0	0	0	0	0	0	0	0	0	0	0	69407	0
5502_supercontig.fasta.prank.best.fas-gb.mod	35	3346	117110	50715	43.305	1664	0.497	855	0.256	0.61	0.39	17577	12158	13533	23127	0	0	0	0	0	0	0	0	0	0	0	0	0	50715	0
5513_supercontig.fasta.prank.best.fas-gb.mod	34	1812	61608	28651	46.505	803	0.443	389	0.215	0.591	0.409	8471	6049	7256	11181	0	0	0	0	0	0	0	0	0	0	0	0	0	28651	0
5528_supercontig.fasta.prank.best.fas-gb.mod	35	2247	78645	33258	42.289	1033	0.46	486	0.216	0.63	0.37	12981	7656	9077	15673	0	0	0	0	0	0	0	0	0	0	0	0	0	33258	0
5531_supercontig.fasta.prank.best.fas-gb.mod	34	1321	44914	19427	43.254	624	0.472	340	0.257	0.623	0.377	6976	4278	5209	9024	0	0	0	0	0	0	0	0	0	0	0	0	0	19427	0
5536_supercontig.fasta.prank.best.fas-gb.mod	35	1103	38605	14265	36.951	577	0.523	317	0.287	0.635	0.365	7516	4138	4689	7997	0	0	0	0	0	0	0	0	0	0	0	0	0	14265	0
5551_supercontig.fasta.prank.best.fas-gb.mod	35	1528	53480	28910	54.058	644	0.421	341	0.223	0.618	0.382	7256	4181	5172	7961	0	0	0	0	0	0	0	0	0	0	0	0	0	28910	0
5554_supercontig.fasta.prank.best.fas-gb.mod	35	4202	147070	67454	45.865	2086	0.496	1116	0.266	0.626	0.374	24034	13361	16296	25925	0	0	0	0	0	0	0	0	0	0	0	0	0	67454	0
5562_supercontig.fasta.prank.best.fas-gb.mod	35	1558	54530	25404	46.587	782	0.502	426	0.273	0.593	0.407	7719	5627	6015	9765	0	0	0	0	0	0	0	0	0	0	0	0	0	25404	0
5578_supercontig.fasta.prank.best.fas-gb.mod	35	683	23905	9463	39.586	307	0.449	178	0.261	0.606	0.394	4581	2637	2994	4230	0	0	0	0	0	0	0	0	0	0	0	0	0	9463	0
5594_supercontig.fasta.prank.best.fas-gb.mod	34	859	29206	6516	22.31	391	0.455	264	0.307	0.458	0.542	5766	4965	7330	4629	0	0	0	0	0	0	0	0	0	0	0	0	0	6516	0
5596_supercontig.fasta.prank.best.fas-gb.mod	35	3506	122710	36660	29.875	1469	0.419	725	0.207	0.599	0.401	22253	16749	17611	29437	0	0	0	0	0	0	0	0	0	0	0	0	0	36660	0
5599_supercontig.fasta.prank.best.fas-gb.mod	35	7731	270585	113021	41.769	3640	0.471	2037	0.263	0.619	0.381	42919	29028	30669	54948	0	0	0	0	0	0	0	0	0	0	0	0	0	113021	0
5614_supercontig.fasta.prank.best.fas-gb.mod	35	5695	199325	70357	35.298	2860	0.502	1461	0.257	0.602	0.398	35549	23056	28030	42333	0	0	0	0	0	0	0	0	0	0	0	0	0	70357	0
5620_supercontig.fasta.prank.best.fas-gb.mod	35	1595	55825	11543	20.677	806	0.505	435	0.273	0.576	0.424	13083	6394	12375	12430	0	0	0	0	0	0	0	0	0	0	0	0	0	11543	0
5634_supercontig.fasta.prank.best.fas-gb.mod	34	795	27030	12783	47.292	377	0.474	192	0.242	0.615	0.385	3747	2691	2937	4872	0	0	0	0	0	0	0	0	0	0	0	0	0	12783	0
5639_supercontig.fasta.prank.best.fas-gb.mod	35	2187	76545	34955	45.666	994	0.455	532	0.243	0.6	0.4	11379	7512	9015	13684	0	0	0	0	0	0	0	0	0	0	0	0	0	34955	0
5642_supercontig.fasta.prank.best.fas-gb.mod	32	1024	32768	15765	48.111	481	0.47	264	0.258	0.633	0.367	4901	3488	2749	5865	0	0	0	0	0	0	0	0	0	0	0	0	0	15765	0
5644_supercontig.fasta.prank.best.fas-gb.mod	35	2521	88235	38516	43.652	1196	0.474	669	0.265	0.625	0.375	12790	9151	9402	18376	0	0	0	0	0	0	0	0	0	0	0	0	0	38516	0
5656_supercontig.fasta.prank.best.fas-gb.mod	34	965	32810	13762	41.945	515	0.534	269	0.279	0.632	0.368	5425	3205	3753	6665	0	0	0	0	0	0	0	0	0	0	0	0	0	13762	0
5660_supercontig.fasta.prank.best.fas-gb.mod	30	880	26400	7121	26.973	358	0.407	225	0.256	0.529	0.471	4943	4833	4229	5274	0	0	0	0	0	0	0	0	0	0	0	0	0	7121	0
5664_supercontig.fasta.prank.best.fas-gb.mod	35	2721	95235	39209	41.171	1310	0.481	750	0.276	0.604	0.396	15722	9325	12813	18166	0	0	0	0	0	0	0	0	0	0	0	0	0	39209	0
5670_supercontig.fasta.prank.best.fas-gb.mod	35	2329	81515	32794	40.231	1097	0.471	597	0.256	0.595	0.405	13895	8574	11017	15235	0	0	0	0	0	0	0	0	0	0	0	0	0	32794	0
5699_supercontig.fasta.prank.best.fas-gb.mod	35	1910	66850	35450	53.029	975	0.51	468	0.245	0.623	0.377	8477	5522	6258	11143	0	0	0	0	0	0	0	0	0	0	0	0	0	35450	0
5702_supercontig.fasta.prank.best.fas-gb.mod	35	2151	75285	27806	36.934	993	0.462	570	0.265	0.621	0.379	14409	6919	11017	15134	0	0	0	0	0	0	0	0	0	0	0	0	0	27806	0
5703_supercontig.fasta.prank.best.fas-gb.mod	35	3079	107765	45686	42.394	1575	0.512	880	0.286	0.631	0.369	16324	11730	11143	22882	0	0	0	0	0	0	0	0	0	0	0	0	0	45686	0
5716_supercontig.fasta.prank.best.fas-gb.mod	35	3205	112175	41971	37.416	1574	0.491	758	0.237	0.616	0.384	20290	12129	14679	23106	0	0	0	0	0	0	0	0	0	0	0	0	0	41971	0
5721_supercontig.fasta.prank.best.fas-gb.mod	35	2334	81690	32582	39.885	1169	0.501	669	0.287	0.588	0.412	12548	8240	11919	16401	0	0	0	0	0	0	0	0	0	0	0	0	0	32582	0
5733_supercontig.fasta.prank.best.fas-gb.mod	35	2090	73150	34125	46.651	995	0.476	498	0.238	0.629	0.371	10699	6378	8038	13910	0	0	0	0	0	0	0	0	0	0	0	0	0	34125	0
5744_supercontig.fasta.prank.best.fas-gb.mod	35	1290	45150	20536	45.484	605	0.469	329	0.255	0.583	0.417	6456	4778	5399	7981	0	0	0	0	0	0	0	0	0	0	0	0	0	20536	0
5770_supercontig.fasta.prank.best.fas-gb.mod	35	4305	150675	64976	43.123	2127	0.494	1167	0.271	0.64	0.36	26306	14203	16636	28554	0	0	0	0	0	0	0	0	0	0	0	0	0	64976	0
5772_supercontig.fasta.prank.best.fas-gb.mod	32	785	25120	9076	36.131	361	0.46	191	0.243	0.54	0.46	4028	3203	4220	4593	0	0	0	0	0	0	0	0	0	0	0	0	0	9076	0
5791_supercontig.fasta.prank.best.fas-gb.mod	34	991	33694	15260	45.29	449	0.453	233	0.235	0.622	0.378	5468	3215	3709	6042	0	0	0	0	0	0	0	0	0	0	0	0	0	15260	0
5802_supercontig.fasta.prank.best.fas-gb.mod	33	671	22143	9203	41.562	324	0.483	157	0.234	0.597	0.403	3557	2613	2556	4214	0	0	0	0	0	0	0	0	0	0	0	0	0	9203	0
5815_supercontig.fasta.prank.best.fas-gb.mod	35	1250	43750	21548	49.253	658	0.526	323	0.258	0.583	0.417	5582	3870	5225	7525	0	0	0	0	0	0	0	0	0	0	0	0	0	21548	0
5816_supercontig.fasta.prank.best.fas-gb.mod	35	1954	68390	28138	41.143	927	0.474	441	0.226	0.619	0.381	10216	7750	7383	14903	0	0	0	0	0	0	0	0	0	0	0	0	0	28138	0
5821_supercontig.fasta.prank.best.fas-gb.mod	33	849	28017	11346	40.497	425	0.501	212	0.25	0.611	0.389	4294	2967	3460	5950	0	0	0	0	0	0	0	0	0	0	0	0	0	11346	0
5822_supercontig.fasta.prank.best.fas-gb.mod	35	2643	92505	34823	37.644	1409	0.533	769	0.291	0.604	0.396	16821	9793	12827	18241	0	0	0	0	0	0	0	0	0	0	0	0	0	34823	0
5840_supercontig.fasta.prank.best.fas-gb.mod	35	2527	88445	39732	44.923	1052	0.416	577	0.228	0.619	0.381	13412	8604	9888	16809	0	0	0	0	0	0	0	0	0	0	0	0	0	39732	0
5841_supercontig.fasta.prank.best.fas-gb.mod	34	1736	59024	26699	45.234	772	0.445	422	0.243	0.58	0.42	8196	6725	6655	10749	0	0	0	0	0	0	0	0	0	0	0	0	0	26699	0
5842_supercontig.fasta.prank.best.fas-gb.mod	33	1706	56298	24273	43.115	759	0.445	365	0.214	0.584	0.416	8450	5799	7281	10495	0	0	0	0	0	0	0	0	0	0	0	0	0	24273	0
5843_supercontig.fasta.prank.best.fas-gb.mod	33	968	31944	13489	42.227	478	0.494	244	0.252	0.556	0.444	4693	4013	4180	5569	0	0	0	0	0	0	0	0	0	0	0	0	0	13489	0
5849_supercontig.fasta.prank.best.fas-gb.mod	35	1360	47600	21754	45.702	635	0.467	350	0.257	0.607	0.393	6724	4838	5144	9140	0	0	0	0	0	0	0	0	0	0	0	0	0	21754	0
5853_supercontig.fasta.prank.best.fas-gb.mod	35	1534	53690	18882	35.169	711	0.463	383	0.25	0.621	0.379	11781	5569	7583	9875	0	0	0	0	0	0	0	0	0	0	0	0	0	18882	0
5857_supercontig.fasta.prank.best.fas-gb.mod	35	906	31710	10893	34.352	453	0.5	239	0.264	0.552	0.448	5980	4275	5119	5443	0	0	0	0	0	0	0	0	0	0	0	0	0	10893	0
5858_supercontig.fasta.prank.best.fas-gb.mod	35	1545	54075	17272	31.941	749	0.485	396	0.256	0.574	0.426	9742	6732	8837	11492	0	0	0	0	0	0	0	0	0	0	0	0	0	17272	0
5859_supercontig.fasta.prank.best.fas-gb.mod	34	1108	37672	11317	30.041	535	0.483	281	0.254	0.53	0.47	6020	6159	6203	7973	0	0	0	0	0	0	0	0	0	0	0	0	0	11317	0
5865_supercontig.fasta.prank.best.fas-gb.mod	35	2425	84875	34058	40.127	1207	0.498	655	0.27	0.618	0.382	14971	8260	11031	16555	0	0	0	0	0	0	0	0	0	0	0	0	0	34058	0
5866_supercontig.fasta.prank.best.fas-gb.mod	35	1839	64365	29321	45.554	886	0.482	427	0.232	0.633	0.367	9907	5705	6958	12474	0	0	0	0	0	0	0	0	0	0	0	0	0	29321	0
5870_supercontig.fasta.prank.best.fas-gb.mod	34	1477	50218	25432	50.643	720	0.487	362	0.245	0.659	0.341	6507	4213	4155	9911	0	0	0	0	0	0	0	0	0	0	0	0	0	25432	0
5893_supercontig.fasta.prank.best.fas-gb.mod	22	743	16346	6495	39.734	360	0.485	168	0.226	0.532	0.468	2376	2587	2003	2885	0	0	0	0	0	0	0	0	0	0	0	0	0	6495	0
5894_supercontig.fasta.prank.best.fas-gb.mod	34	2207	75038	33004	43.983	1124	0.509	570	0.258	0.636	0.364	12601	7237	7970	14226	0	0	0	0	0	0	0	0	0	0	0	0	0	33004	0
5899_supercontig.fasta.prank.best.fas-gb.mod	35	3406	119210	45248	37.957	1569	0.461	810	0.238	0.614	0.386	19993	14144	14310	25515	0	0	0	0	0	0	0	0	0	0	0	0	0	45248	0
5910_supercontig.fasta.prank.best.fas-gb.mod	34	1258	42772	13884	32.46	620	0.493	370	0.294	0.503	0.497	7290	5929	8357	7312	0	0	0	0	0	0	0	0	0	0	0	0	0	13884	0
5913_supercontig.fasta.prank.best.fas-gb.mod	35	2813	98455	35385	35.94	1314	0.467	660	0.235	0.602	0.398	18344	11901	13115	19710	0	0	0	0	0	0	0	0	0	0	0	0	0	35385	0
5918_supercontig.fasta.prank.best.fas-gb.mod	35	2097	73395	27247	37.124	1079	0.515	576	0.275	0.613	0.387	12973	8176	9537	15462	0	0	0	0	0	0	0	0	0	0	0	0	0	27247	0
5919_supercontig.fasta.prank.best.fas-gb.mod	35	950	33250	9640	28.992	502	0.528	289	0.304	0.573	0.427	7305	4122	5910	6273	0	0	0	0	0	0	0	0	0	0	0	0	0	9640	0
5921_supercontig.fasta.prank.best.fas-gb.mod	35	7810	273350	106475	38.952	3859	0.494	2041	0.261	0.63	0.37	51728	25933	35335	53879	0	0	0	0	0	0	0	0	0	0	0	0	0	106475	0
5922_supercontig.fasta.prank.best.fas-gb.mod	35	4550	159250	63290	39.743	2184	0.48	1139	0.25	0.621	0.379	27436	15815	20142	32567	0	0	0	0	0	0	0	0	0	0	0	0	0	63290	0
5926_supercontig.fasta.prank.best.fas-gb.mod	35	1916	67060	30306	45.192	873	0.456	466	0.243	0.629	0.371	9957	6347	7156	13294	0	0	0	0	0	0	0	0	0	0	0	0	0	30306	0
5933_supercontig.fasta.prank.best.fas-gb.mod	34	2089	71026	32919	46.348	834	0.399	454	0.217	0.562	0.438	10913	8280	8368	10546	0	0	0	0	0	0	0	0	0	0	0	0	0	32919	0
5936_supercontig.fasta.prank.best.fas-gb.mod	35	1290	45150	23038	51.025	595	0.461	342	0.265	0.631	0.369	6227	3466	4495	7924	0	0	0	0	0	0	0	0	0	0	0	0	0	23038	0
5940_supercontig.fasta.prank.best.fas-gb.mod	35	962	33670	7026	20.867	502	0.522	274	0.285	0.602	0.398	6034	5928	4617	10065	0	0	0	0	0	0	0	0	0	0	0	0	0	7026	0
5941_supercontig.fasta.prank.best.fas-gb.mod	35	2034	71190	34334	48.229	975	0.479	508	0.25	0.609	0.391	10317	6953	7281	12305	0	0	0	0	0	0	0	0	0	0	0	0	0	34334	0
5942_supercontig.fasta.prank.best.fas-gb.mod	35	1029	36015	10888	30.232	494	0.48	339	0.329	0.486	0.514	6183	6529	6467	5948	0	0	0	0	0	0	0	0	0	0	0	0	0	10888	0
5943_supercontig.fasta.prank.best.fas-gb.mod	35	5490	192150	87683	45.633	2609	0.475	1359	0.248	0.614	0.386	29497	18656	21298	35016	0	0	0	0	0	0	0	0	0	0	0	0	0	87683	0
5944_supercontig.fasta.prank.best.fas-gb.mod	35	1100	38500	17493	45.436	516	0.469	306	0.278	0.589	0.411	6097	4509	4115	6286	0	0	0	0	0	0	0	0	0	0	0	0	0	17493	0
5945_supercontig.fasta.prank.best.fas-gb.mod	35	2919	102165	44399	43.458	1469	0.503	854	0.293	0.611	0.389	16483	10545	11695	19043	0	0	0	0	0	0	0	0	0	0	0	0	0	44399	0
5949_supercontig.fasta.prank.best.fas-gb.mod	35	1845	64575	26592	41.18	898	0.487	470	0.255	0.614	0.386	10992	6716	7888	12387	0	0	0	0	0	0	0	0	0	0	0	0	0	26592	0
5950_supercontig.fasta.prank.best.fas-gb.mod	35	2621	91735	38905	42.41	1356	0.517	731	0.279	0.636	0.364	15235	9392	9643	18560	0	0	0	0	0	0	0	0	0	0	0	0	0	38905	0
5958_supercontig.fasta.prank.best.fas-gb.mod	35	865	30275	11203	37.004	388	0.449	233	0.269	0.569	0.431	5626	3959	4230	5257	0	0	0	0	0	0	0	0	0	0	0	0	0	11203	0
5960_supercontig.fasta.prank.best.fas-gb.mod	35	1572	55020	26588	48.324	674	0.429	339	0.216	0.589	0.411	7498	5382	6401	9151	0	0	0	0	0	0	0	0	0	0	0	0	0	26588	0
5968_supercontig.fasta.prank.best.fas-gb.mod	33	1976	65208	34534	52.96	989	0.501	494	0.25	0.652	0.348	9064	4309	5792	11509	0	0	0	0	0	0	0	0	0	0	0	0	0	34534	0
5974_supercontig.fasta.prank.best.fas-gb.mod	35	2381	83335	31681	38.016	1039	0.436	564	0.237	0.621	0.379	13857	9868	9671	18258	0	0	0	0	0	0	0	0	0	0	0	0	0	31681	0
5977_supercontig.fasta.prank.best.fas-gb.mod	35	1377	48195	24388	50.603	635	0.461	310	0.225	0.617	0.383	6414	4265	4708	8420	0	0	0	0	0	0	0	0	0	0	0	0	0	24388	0
5980_supercontig.fasta.prank.best.fas-gb.mod	34	1465	49810	23696	47.573	682	0.466	331	0.226	0.613	0.387	7178	4566	5397	8973	0	0	0	0	0	0	0	0	0	0	0	0	0	23696	0
5981_supercontig.fasta.prank.best.fas-gb.mod	35	2234	78190	31143	39.83	1066	0.477	577	0.258	0.581	0.419	12180	9060	10619	15188	0	0	0	0	0	0	0	0	0	0	0	0	0	31143	0
5990_supercontig.fasta.prank.best.fas-gb.mod	25	351	8775	3749	42.724	132	0.376	46	0.131	0.614	0.386	1597	734	1181	1514	0	0	0	0	0	0	0	0	0	0	0	0	0	3749	0
6000_supercontig.fasta.prank.best.fas-gb.mod	34	1737	59058	25085	42.475	804	0.463	391	0.225	0.618	0.382	9423	5718	7175	11657	0	0	0	0	0	0	0	0	0	0	0	0	0	25085	0
6003_supercontig.fasta.prank.best.fas-gb.mod	35	654	22890	8996	39.301	286	0.437	164	0.251	0.614	0.386	4532	2230	3086	4046	0	0	0	0	0	0	0	0	0	0	0	0	0	8996	0
6004_supercontig.fasta.prank.best.fas-gb.mod	35	1235	43225	18444	42.67	574	0.465	302	0.245	0.582	0.418	6748	4087	6249	7697	0	0	0	0	0	0	0	0	0	0	0	0	0	18444	0
6016_supercontig.fasta.prank.best.fas-gb.mod	35	2130	74550	29079	39.006	962	0.452	518	0.243	0.596	0.404	11054	7749	10516	16152	0	0	0	0	0	0	0	0	0	0	0	0	0	29079	0
6026_supercontig.fasta.prank.best.fas-gb.mod	35	2033	71155	34926	49.084	854	0.42	474	0.233	0.599	0.401	9784	6398	7865	12182	0	0	0	0	0	0	0	0	0	0	0	0	0	34926	0
6029_supercontig.fasta.prank.best.fas-gb.mod	35	1857	64995	25737	39.598	938	0.505	485	0.261	0.627	0.373	11003	6720	7726	13809	0	0	0	0	0	0	0	0	0	0	0	0	0	25737	0
6034_supercontig.fasta.prank.best.fas-gb.mod	34	1572	53448	20686	38.703	796	0.506	428	0.272	0.628	0.372	9268	5992	6165	11337	0	0	0	0	0	0	0	0	0	0	0	0	0	20686	0
6036_supercontig.fasta.prank.best.fas-gb.mod	35	1240	43400	20682	47.654	605	0.488	316	0.255	0.602	0.398	6961	3736	5290	6731	0	0	0	0	0	0	0	0	0	0	0	0	0	20682	0
6038_supercontig.fasta.prank.best.fas-gb.mod	35	2784	97440	40160	41.215	1312	0.471	725	0.26	0.582	0.418	15577	10027	13757	17919	0	0	0	0	0	0	0	0	0	0	0	0	0	40160	0
6041_supercontig.fasta.prank.best.fas-gb.mod	35	3611	126385	55241	43.709	1702	0.471	842	0.233	0.615	0.385	19910	13749	13044	24441	0	0	0	0	0	0	0	0	0	0	0	0	0	55241	0
6048_supercontig.fasta.prank.best.fas-gb.mod	35	1184	41440	19864	47.934	581	0.491	330	0.279	0.625	0.375	6116	3574	4366	7520	0	0	0	0	0	0	0	0	0	0	0	0	0	19864	0
6050_supercontig.fasta.prank.best.fas-gb.mod	35	1197	41895	18749	44.752	528	0.441	286	0.239	0.613	0.387	7025	4107	4813	7201	0	0	0	0	0	0	0	0	0	0	0	0	0	18749	0
6051_supercontig.fasta.prank.best.fas-gb.mod	35	849	29715	13749	46.27	360	0.424	185	0.218	0.546	0.454	4498	2964	4292	4212	0	0	0	0	0	0	0	0	0	0	0	0	0	13749	0
6056_supercontig.fasta.prank.best.fas-gb.mod	33	1139	37587	17390	46.266	627	0.55	310	0.272	0.619	0.381	5803	3709	3871	6814	0	0	0	0	0	0	0	0	0	0	0	0	0	17390	0
6064_supercontig.fasta.prank.best.fas-gb.mod	33	1039	34287	14592	42.558	545	0.525	265	0.255	0.63	0.37	6141	3114	4127	6313	0	0	0	0	0	0	0	0	0	0	0	0	0	14592	0
6068_supercontig.fasta.prank.best.fas-gb.mod	35	1045	36575	16165	44.197	515	0.493	295	0.282	0.614	0.386	5905	4019	3775	6711	0	0	0	0	0	0	0	0	0	0	0	0	0	16165	0
6072_supercontig.fasta.prank.best.fas-gb.mod	35	1738	60830	29111	47.856	822	0.473	428	0.246	0.628	0.372	8992	5296	6373	11058	0	0	0	0	0	0	0	0	0	0	0	0	0	29111	0
6098_supercontig.fasta.prank.best.fas-gb.mod	35	4547	159145	59051	37.105	2006	0.441	1050	0.231	0.597	0.403	28010	19629	20619	31836	0	0	0	0	0	0	0	0	0	0	0	0	0	59051	0
6110_supercontig.fasta.prank.best.fas-gb.mod	35	816	28560	8207	28.736	422	0.517	256	0.314	0.545	0.455	5991	4064	5215	5083	0	0	0	0	0	0	0	0	0	0	0	0	0	8207	0
6114_supercontig.fasta.prank.best.fas-gb.mod	34	1912	65008	30238	46.514	1017	0.532	548	0.287	0.638	0.362	10378	5131	7401	11860	0	0	0	0	0	0	0	0	0	0	0	0	0	30238	0
6119_supercontig.fasta.prank.best.fas-gb.mod	35	3397	118895	33716	28.358	1678	0.494	839	0.247	0.611	0.389	24552	14582	18341	27704	0	0	0	0	0	0	0	0	0	0	0	0	0	33716	0
6128_supercontig.fasta.prank.best.fas-gb.mod	29	1232	35728	15621	43.722	587	0.476	289	0.235	0.62	0.38	6203	3406	4227	6271	0	0	0	0	0	0	0	0	0	0	0	0	0	15621	0
6130_supercontig.fasta.prank.best.fas-gb.mod	35	2219	77665	35636	45.884	1002	0.452	546	0.246	0.63	0.37	11644	7172	8206	15007	0	0	0	0	0	0	0	0	0	0	0	0	0	35636	0
6139_supercontig.fasta.prank.best.fas-gb.mod	35	2514	87990	36297	41.251	1196	0.476	653	0.26	0.605	0.395	14187	9411	10879	17216	0	0	0	0	0	0	0	0	0	0	0	0	0	36297	0
6148_supercontig.fasta.prank.best.fas-gb.mod	34	757	25738	8455	32.85	374	0.494	190	0.251	0.579	0.421	4395	2884	4383	5621	0	0	0	0	0	0	0	0	0	0	0	0	0	8455	0
6150_supercontig.fasta.prank.best.fas-gb.mod	34	678	23052	8721	37.832	298	0.44	140	0.206	0.605	0.395	4205	2718	2905	4503	0	0	0	0	0	0	0	0	0	0	0	0	0	8721	0
6164_supercontig.fasta.prank.best.fas-gb.mod	35	734	25690	7415	28.863	369	0.503	232	0.316	0.549	0.451	5041	4176	4064	4994	0	0	0	0	0	0	0	0	0	0	0	0	0	7415	0
6175_supercontig.fasta.prank.best.fas-gb.mod	34	1840	62560	24153	38.608	772	0.42	409	0.222	0.626	0.374	11519	6880	7379	12629	0	0	0	0	0	0	0	0	0	0	0	0	0	24153	0
6176_supercontig.fasta.prank.best.fas-gb.mod	35	4229	148015	65297	44.115	2029	0.48	1079	0.255	0.621	0.379	22409	14247	16733	29329	0	0	0	0	0	0	0	0	0	0	0	0	0	65297	0
6198_supercontig.fasta.prank.best.fas-gb.mod	33	2010	66330	26845	40.472	1061	0.528	574	0.286	0.633	0.367	11559	5892	8494	13540	0	0	0	0	0	0	0	0	0	0	0	0	0	26845	0
6216_supercontig.fasta.prank.best.fas-gb.mod	35	2244	78540	35773	45.547	1050	0.468	556	0.248	0.607	0.393	11917	7697	9038	14115	0	0	0	0	0	0	0	0	0	0	0	0	0	35773	0
6221_supercontig.fasta.prank.best.fas-gb.mod	35	1079	37765	13432	35.567	535	0.496	290	0.269	0.588	0.412	6952	4786	5265	7330	0	0	0	0	0	0	0	0	0	0	0	0	0	13432	0
6226_supercontig.fasta.prank.best.fas-gb.mod	35	2315	81025	29681	36.632	1140	0.492	612	0.264	0.588	0.412	14734	9421	11691	15498	0	0	0	0	0	0	0	0	0	0	0	0	0	29681	0
6227_supercontig.fasta.prank.best.fas-gb.mod	34	1470	49980	23519	47.057	685	0.466	355	0.241	0.569	0.431	6934	5056	6163	8308	0	0	0	0	0	0	0	0	0	0	0	0	0	23519	0
6238_supercontig.fasta.prank.best.fas-gb.mod	35	1710	59850	18311	30.595	839	0.491	466	0.273	0.582	0.418	11974	8365	8883	12317	0	0	0	0	0	0	0	0	0	0	0	0	0	18311	0
6258_supercontig.fasta.prank.best.fas-gb.mod	35	2018	70630	28707	40.644	904	0.448	465	0.23	0.611	0.389	10609	7790	8294	15230	0	0	0	0	0	0	0	0	0	0	0	0	0	28707	0
6265_supercontig.fasta.prank.best.fas-gb.mod	35	328	11480	3951	34.416	181	0.552	104	0.317	0.581	0.419	2230	1118	2012	2169	0	0	0	0	0	0	0	0	0	0	0	0	0	3951	0
6270_supercontig.fasta.prank.best.fas-gb.mod	34	1480	50320	24747	49.179	789	0.533	424	0.286	0.645	0.355	7373	4106	4926	9168	0	0	0	0	0	0	0	0	0	0	0	0	0	24747	0
6274_supercontig.fasta.prank.best.fas-gb.mod	35	1714	59990	28226	47.051	685	0.4	356	0.208	0.621	0.379	9269	5210	6741	10544	0	0	0	0	0	0	0	0	0	0	0	0	0	28226	0
6282_supercontig.fasta.prank.best.fas-gb.mod	35	1870	65450	30068	45.94	855	0.457	470	0.251	0.619	0.381	10250	5576	7833	11723	0	0	0	0	0	0	0	0	0	0	0	0	0	30068	0
6284_supercontig.fasta.prank.best.fas-gb.mod	35	1140	39900	20851	52.258	446	0.391	192	0.168	0.57	0.43	3998	3576	4625	6850	0	0	0	0	0	0	0	0	0	0	0	0	0	20851	0
6295_supercontig.fasta.prank.best.fas-gb.mod	35	2115	74025	18257	24.663	1000	0.473	583	0.276	0.573	0.427	15414	11662	12115	16577	0	0	0	0	0	0	0	0	0	0	0	0	0	18257	0
6298_supercontig.fasta.prank.best.fas-gb.mod	35	1730	60550	30109	49.726	816	0.472	451	0.261	0.62	0.38	8589	5134	6403	10315	0	0	0	0	0	0	0	0	0	0	0	0	0	30109	0
6299_supercontig.fasta.prank.best.fas-gb.mod	34	1978	67252	27680	41.159	924	0.467	523	0.264	0.585	0.415	9894	7995	8257	13426	0	0	0	0	0	0	0	0	0	0	0	0	0	27680	0
6303_supercontig.fasta.prank.best.fas-gb.mod	35	2143	75005	30936	41.245	1012	0.472	551	0.257	0.629	0.371	12092	7516	8699	15762	0	0	0	0	0	0	0	0	0	0	0	0	0	30936	0
6318_supercontig.fasta.prank.best.fas-gb.mod	35	3482	121870	47621	39.075	1602	0.46	802	0.23	0.616	0.384	20802	12025	16075	25347	0	0	0	0	0	0	0	0	0	0	0	0	0	47621	0
6320_supercontig.fasta.prank.best.fas-gb.mod	35	3415	119525	45604	38.154	1682	0.493	897	0.263	0.602	0.398	21898	12238	16897	22888	0	0	0	0	0	0	0	0	0	0	0	0	0	45604	0
6363_supercontig.fasta.prank.best.fas-gb.mod	35	3414	119490	51449	43.057	1561	0.457	783	0.229	0.622	0.378	18906	10794	14415	23926	0	0	0	0	0	0	0	0	0	0	0	0	0	51449	0
6366_supercontig.fasta.prank.best.fas-gb.mod	34	828	28152	9852	34.996	340	0.411	187	0.226	0.64	0.36	4925	2877	3687	6811	0	0	0	0	0	0	0	0	0	0	0	0	0	9852	0
6373_supercontig.fasta.prank.best.fas-gb.mod	34	2588	87992	33312	37.858	1288	0.498	700	0.27	0.618	0.382	15839	9163	11518	18160	0	0	0	0	0	0	0	0	0	0	0	0	0	33312	0
6376_supercontig.fasta.prank.best.fas-gb.mod	34	703	23902	11495	48.092	349	0.496	157	0.223	0.587	0.413	3309	1930	3134	4034	0	0	0	0	0	0	0	0	0	0	0	0	0	11495	0
6378_supercontig.fasta.prank.best.fas-gb.mod	34	2668	90712	42069	46.376	1197	0.449	618	0.232	0.608	0.392	14514	8710	10103	15316	0	0	0	0	0	0	0	0	0	0	0	0	0	42069	0
6379_supercontig.fasta.prank.best.fas-gb.mod	35	912	31920	18896	59.198	333	0.365	171	0.188	0.562	0.438	3246	2933	2738	4107	0	0	0	0	0	0	0	0	0	0	0	0	0	18896	0
6383_supercontig.fasta.prank.best.fas-gb.mod	34	5297	180098	83332	46.27	2534	0.478	1364	0.258	0.657	0.343	29045	15135	17810	34776	0	0	0	0	0	0	0	0	0	0	0	0	0	83332	0
6384_supercontig.fasta.prank.best.fas-gb.mod	35	1137	39795	18413	46.27	530	0.466	277	0.244	0.639	0.361	6128	3721	3834	7699	0	0	0	0	0	0	0	0	0	0	0	0	0	18413	0
6387_supercontig.fasta.prank.best.fas-gb.mod	35	1204	42140	8199	19.457	554	0.46	351	0.292	0.561	0.439	8600	6856	8000	10485	0	0	0	0	0	0	0	0	0	0	0	0	0	8199	0
6389_supercontig.fasta.prank.best.fas-gb.mod	35	4894	171290	74858	43.702	2298	0.47	1194	0.244	0.632	0.368	25953	17666	17423	35390	0	0	0	0	0	0	0	0	0	0	0	0	0	74858	0
6393_supercontig.fasta.prank.best.fas-gb.mod	34	1151	39134	17767	45.4	584	0.507	283	0.246	0.616	0.384	5958	3958	4113	7338	0	0	0	0	0	0	0	0	0	0	0	0	0	17767	0
6398_supercontig.fasta.prank.best.fas-gb.mod	35	1369	47915	18717	39.063	716	0.523	387	0.283	0.642	0.358	8715	4699	5714	10070	0	0	0	0	0	0	0	0	0	0	0	0	0	18717	0
6401_supercontig.fasta.prank.best.fas-gb.mod	34	929	31586	8879	28.111	415	0.447	238	0.256	0.579	0.421	6199	4359	5169	6980	0	0	0	0	0	0	0	0	0	0	0	0	0	8879	0
6404_supercontig.fasta.prank.best.fas-gb.mod	34	1235	41990	17582	41.872	618	0.5	342	0.277	0.613	0.387	6401	3904	5469	8634	0	0	0	0	0	0	0	0	0	0	0	0	0	17582	0
6405_supercontig.fasta.prank.best.fas-gb.mod	34	2951	100334	39418	39.287	1371	0.465	681	0.231	0.599	0.401	17323	12669	11433	19491	0	0	0	0	0	0	0	0	0	0	0	0	0	39418	0
6406_supercontig.fasta.prank.best.fas-gb.mod	28	675	18900	6743	35.677	354	0.524	196	0.29	0.638	0.362	3441	2324	2083	4309	0	0	0	0	0	0	0	0	0	0	0	0	0	6743	0
6407_supercontig.fasta.prank.best.fas-gb.mod	34	590	20060	4973	24.791	291	0.493	183	0.31	0.52	0.48	4584	2936	4333	3234	0	0	0	0	0	0	0	0	0	0	0	0	0	4973	0
6412_supercontig.fasta.prank.best.fas-gb.mod	35	1590	55650	23106	41.52	797	0.501	460	0.289	0.58	0.42	8972	6276	7254	10042	0	0	0	0	0	0	0	0	0	0	0	0	0	23106	0
6420_supercontig.fasta.prank.best.fas-gb.mod	35	1770	61950	24571	39.663	742	0.419	400	0.226	0.587	0.413	9677	6824	8534	12344	0	0	0	0	0	0	0	0	0	0	0	0	0	24571	0
6430_supercontig.fasta.prank.best.fas-gb.mod	25	903	22575	11006	48.753	450	0.498	209	0.231	0.613	0.387	3116	2212	2232	4009	0	0	0	0	0	0	0	0	0	0	0	0	0	11006	0
6432_supercontig.fasta.prank.best.fas-gb.mod	35	910	31850	8334	26.166	443	0.487	261	0.287	0.601	0.399	6246	4610	4732	7928	0	0	0	0	0	0	0	0	0	0	0	0	0	8334	0
6439_supercontig.fasta.prank.best.fas-gb.mod	35	1696	59360	26610	44.828	803	0.473	423	0.249	0.628	0.372	9570	5444	6653	11083	0	0	0	0	0	0	0	0	0	0	0	0	0	26610	0
6447_supercontig.fasta.prank.best.fas-gb.mod	35	1437	50295	22917	45.565	598	0.416	322	0.224	0.588	0.412	8049	5411	5755	8163	0	0	0	0	0	0	0	0	0	0	0	0	0	22917	0
6448_supercontig.fasta.prank.best.fas-gb.mod	35	1432	50120	25912	51.7	640	0.447	342	0.239	0.655	0.345	6114	4127	4175	9792	0	0	0	0	0	0	0	0	0	0	0	0	0	25912	0
6449_supercontig.fasta.prank.best.fas-gb.mod	27	581	15687	4523	28.833	281	0.484	141	0.243	0.629	0.371	3344	1862	2260	3698	0	0	0	0	0	0	0	0	0	0	0	0	0	4523	0
6450_supercontig.fasta.prank.best.fas-gb.mod	35	2849	99715	39372	39.485	1344	0.472	679	0.238	0.615	0.385	17474	10816	12216	19837	0	0	0	0	0	0	0	0	0	0	0	0	0	39372	0
6454_supercontig.fasta.prank.best.fas-gb.mod	35	1249	43715	22235	50.864	575	0.46	287	0.23	0.62	0.38	5626	4017	4051	7786	0	0	0	0	0	0	0	0	0	0	0	0	0	22235	0
6457_supercontig.fasta.prank.best.fas-gb.mod	29	621	18009	6486	36.015	336	0.541	189	0.304	0.614	0.386	3272	1730	2712	3809	0	0	0	0	0	0	0	0	0	0	0	0	0	6486	0
6458_supercontig.fasta.prank.best.fas-gb.mod	35	3752	131320	58576	44.606	1767	0.471	839	0.224	0.632	0.368	19819	12158	14257	26510	0	0	0	0	0	0	0	0	0	0	0	0	0	58576	0
6459_supercontig.fasta.prank.best.fas-gb.mod	35	1422	49770	24373	48.971	589	0.414	284	0.2	0.609	0.391	6457	4360	5462	9118	0	0	0	0	0	0	0	0	0	0	0	0	0	24373	0
6460_supercontig.fasta.prank.best.fas-gb.mod	35	1810	63350	23564	37.197	834	0.461	463	0.256	0.593	0.407	10862	7343	8627	12954	0	0	0	0	0	0	0	0	0	0	0	0	0	23564	0
6462_supercontig.fasta.prank.best.fas-gb.mod	35	2190	76650	28014	36.548	1099	0.502	588	0.268	0.618	0.382	14127	8203	10278	16028	0	0	0	0	0	0	0	0	0	0	0	0	0	28014	0
6483_supercontig.fasta.prank.best.fas-gb.mod	35	3196	111860	49026	43.828	1550	0.485	741	0.232	0.631	0.369	17920	11139	11776	21999	0	0	0	0	0	0	0	0	0	0	0	0	0	49026	0
6487_supercontig.fasta.prank.best.fas-gb.mod	35	3019	105665	47648	45.093	1238	0.41	628	0.208	0.558	0.442	15440	11452	14416	16709	0	0	0	0	0	0	0	0	0	0	0	0	0	47648	0
6488_supercontig.fasta.prank.best.fas-gb.mod	33	994	32802	12350	37.65	459	0.462	239	0.24	0.624	0.376	6118	3289	4392	6653	0	0	0	0	0	0	0	0	0	0	0	0	0	12350	0
6492_supercontig.fasta.prank.best.fas-gb.mod	35	1323	46305	20121	43.453	579	0.438	332	0.251	0.606	0.394	7238	4559	5696	8691	0	0	0	0	0	0	0	0	0	0	0	0	0	20121	0
6494_supercontig.fasta.prank.best.fas-gb.mod	35	2004	70140	28950	41.275	898	0.448	461	0.23	0.585	0.415	10518	7938	9169	13565	0	0	0	0	0	0	0	0	0	0	0	0	0	28950	0
6496_supercontig.fasta.prank.best.fas-gb.mod	34	910	30940	13760	44.473	398	0.437	210	0.231	0.606	0.394	4541	2808	3879	5952	0	0	0	0	0	0	0	0	0	0	0	0	0	13760	0
6498_supercontig.fasta.prank.best.fas-gb.mod	32	596	19072	5906	30.967	246	0.413	171	0.287	0.51	0.49	3142	3270	3194	3560	0	0	0	0	0	0	0	0	0	0	0	0	0	5906	0
6500_supercontig.fasta.prank.best.fas-gb.mod	35	2882	100870	31898	31.623	1247	0.433	701	0.243	0.588	0.412	19466	12877	15454	21175	0	0	0	0	0	0	0	0	0	0	0	0	0	31898	0
6506_supercontig.fasta.prank.best.fas-gb.mod	34	1723	58582	29284	49.988	819	0.475	448	0.26	0.624	0.376	8699	5319	5488	9792	0	0	0	0	0	0	0	0	0	0	0	0	0	29284	0
6507_supercontig.fasta.prank.best.fas-gb.mod	34	2725	92650	33974	36.669	1505	0.552	785	0.288	0.637	0.363	16323	9638	11540	21175	0	0	0	0	0	0	0	0	0	0	0	0	0	33974	0
6514_supercontig.fasta.prank.best.fas-gb.mod	19	621	11799	4405	37.334	242	0.39	89	0.143	0.656	0.344	2009	1190	1348	2847	0	0	0	0	0	0	0	0	0	0	0	0	0	4405	0
6526_supercontig.fasta.prank.best.fas-gb.mod	34	732	24888	11493	46.179	338	0.462	178	0.243	0.616	0.384	4067	2506	2601	4221	0	0	0	0	0	0	0	0	0	0	0	0	0	11493	0
6527_supercontig.fasta.prank.best.fas-gb.mod	35	2520	88200	40406	45.812	1086	0.431	534	0.212	0.596	0.404	13422	8459	10699	15214	0	0	0	0	0	0	0	0	0	0	0	0	0	40406	0
6528_supercontig.fasta.prank.best.fas-gb.mod	35	652	22820	6806	29.825	272	0.417	168	0.258	0.561	0.439	4189	3338	3639	4848	0	0	0	0	0	0	0	0	0	0	0	0	0	6806	0
6531_supercontig.fasta.prank.best.fas-gb.mod	33	525	17325	7815	45.108	283	0.539	132	0.251	0.623	0.377	2825	1470	2086	3129	0	0	0	0	0	0	0	0	0	0	0	0	0	7815	0
6532_supercontig.fasta.prank.best.fas-gb.mod	35	1003	35105	16867	48.047	477	0.476	260	0.259	0.623	0.377	4953	2890	3954	6441	0	0	0	0	0	0	0	0	0	0	0	0	0	16867	0
6533_supercontig.fasta.prank.best.fas-gb.mod	35	2436	85260	34881	40.911	1159	0.476	659	0.271	0.616	0.384	14407	8380	10730	16862	0	0	0	0	0	0	0	0	0	0	0	0	0	34881	0
6538_supercontig.fasta.prank.best.fas-gb.mod	35	1319	46165	19910	43.128	508	0.385	284	0.215	0.568	0.432	6840	5863	5454	8098	0	0	0	0	0	0	0	0	0	0	0	0	0	19910	0
6540_supercontig.fasta.prank.best.fas-gb.mod	35	957	33495	14865	44.38	467	0.488	248	0.259	0.643	0.357	5032	3074	3592	6932	0	0	0	0	0	0	0	0	0	0	0	0	0	14865	0
6544_supercontig.fasta.prank.best.fas-gb.mod	35	3660	128100	64053	50.002	1773	0.484	916	0.25	0.613	0.387	18207	11894	12407	21539	0	0	0	0	0	0	0	0	0	0	0	0	0	64053	0
6550_supercontig.fasta.prank.best.fas-gb.mod	32	804	25728	8526	33.139	412	0.512	214	0.266	0.601	0.399	5084	3060	3726	5332	0	0	0	0	0	0	0	0	0	0	0	0	0	8526	0
6552_supercontig.fasta.prank.best.fas-gb.mod	33	1395	46035	20358	44.223	658	0.472	330	0.237	0.62	0.38	7004	4745	4803	9125	0	0	0	0	0	0	0	0	0	0	0	0	0	20358	0
6557_supercontig.fasta.prank.best.fas-gb.mod	33	1489	49137	18679	38.014	775	0.52	428	0.287	0.649	0.351	8770	5128	5443	11117	0	0	0	0	0	0	0	0	0	0	0	0	0	18679	0
6559_supercontig.fasta.prank.best.fas-gb.mod	35	556	19460	6504	33.422	262	0.471	157	0.282	0.603	0.397	3694	2322	2803	4137	0	0	0	0	0	0	0	0	0	0	0	0	0	6504	0
6563_supercontig.fasta.prank.best.fas-gb.mod	35	824	28840	9206	31.921	420	0.51	258	0.313	0.585	0.415	5419	3674	4458	6083	0	0	0	0	0	0	0	0	0	0	0	0	0	9206	0
6565_supercontig.fasta.prank.best.fas-gb.mod	33	1976	65208	29193	44.769	990	0.501	479	0.242	0.622	0.378	9739	6678	6832	12766	0	0	0	0	0	0	0	0	0	0	0	0	0	29193	0
6570_supercontig.fasta.prank.best.fas-gb.mod	32	693	22176	9307	41.969	305	0.44	151	0.218	0.564	0.436	3349	2362	3185	3973	0	0	0	0	0	0	0	0	0	0	0	0	0	9307	0
6572_supercontig.fasta.prank.best.fas-gb.mod	35	1913	66955	27767	41.471	952	0.498	497	0.26	0.606	0.394	10838	7081	8291	12978	0	0	0	0	0	0	0	0	0	0	0	0	0	27767	0
6601_supercontig.fasta.prank.best.fas-gb.mod	34	1209	41106	16731	40.702	570	0.471	279	0.231	0.612	0.388	6615	4306	5153	8301	0	0	0	0	0	0	0	0	0	0	0	0	0	16731	0
6620_supercontig.fasta.prank.best.fas-gb.mod	35	1022	35770	13047	36.475	560	0.548	299	0.293	0.574	0.426	6602	3995	5636	6490	0	0	0	0	0	0	0	0	0	0	0	0	0	13047	0
6631_supercontig.fasta.prank.best.fas-gb.mod	31	480	14880	6228	41.855	282	0.588	161	0.335	0.616	0.384	2417	1478	1817	2940	0	0	0	0	0	0	0	0	0	0	0	0	0	6228	0
6636_supercontig.fasta.prank.best.fas-gb.mod	35	2070	72450	27626	38.131	1069	0.516	632	0.305	0.619	0.381	12032	7997	8965	15830	0	0	0	0	0	0	0	0	0	0	0	0	0	27626	0
6639_supercontig.fasta.prank.best.fas-gb.mod	35	1703	59605	26293	44.112	868	0.51	488	0.287	0.614	0.386	8615	6028	6667	12002	0	0	0	0	0	0	0	0	0	0	0	0	0	26293	0
6641_supercontig.fasta.prank.best.fas-gb.mod	35	1617	56595	26992	47.693	713	0.441	367	0.227	0.551	0.449	7762	6103	7232	8506	0	0	0	0	0	0	0	0	0	0	0	0	0	26992	0
6649_supercontig.fasta.prank.best.fas-gb.mod	32	1021	32672	15090	46.186	528	0.517	314	0.308	0.625	0.375	5365	2985	3549	5683	0	0	0	0	0	0	0	0	0	0	0	0	0	15090	0
6652_supercontig.fasta.prank.best.fas-gb.mod	35	2718	95130	41625	43.756	1233	0.454	650	0.239	0.615	0.385	13469	10448	9892	19696	0	0	0	0	0	0	0	0	0	0	0	0	0	41625	0
6660_supercontig.fasta.prank.best.fas-gb.mod	35	2610	91350	37247	40.774	1271	0.487	694	0.266	0.62	0.38	15389	8479	11948	18287	0	0	0	0	0	0	0	0	0	0	0	0	0	37247	0
6667_supercontig.fasta.prank.best.fas-gb.mod	35	1561	54635	22147	40.536	790	0.506	411	0.263	0.613	0.387	9703	5669	6896	10220	0	0	0	0	0	0	0	0	0	0	0	0	0	22147	0
6679_supercontig.fasta.prank.best.fas-gb.mod	25	839	20975	9546	45.511	420	0.501	170	0.203	0.612	0.388	2823	2174	2163	4269	0	0	0	0	0	0	0	0	0	0	0	0	0	9546	0
6685_supercontig.fasta.prank.best.fas-gb.mod	35	3191	111685	57856	51.803	1478	0.463	771	0.242	0.617	0.383	13936	9608	10605	19680	0	0	0	0	0	0	0	0	0	0	0	0	0	57856	0
6689_supercontig.fasta.prank.best.fas-gb.mod	35	1521	53235	24990	46.943	676	0.444	364	0.239	0.603	0.397	6906	5179	5869	10291	0	0	0	0	0	0	0	0	0	0	0	0	0	24990	0
6705_supercontig.fasta.prank.best.fas-gb.mod	32	442	14144	3990	28.21	211	0.477	102	0.231	0.44	0.56	2752	2709	2962	1731	0	0	0	0	0	0	0	0	0	0	0	0	0	3990	0
6713_supercontig.fasta.prank.best.fas-gb.mod	28	1171	32788	15799	48.185	520	0.444	238	0.203	0.649	0.351	4421	2773	3173	6622	0	0	0	0	0	0	0	0	0	0	0	0	0	15799	0
6717_supercontig.fasta.prank.best.fas-gb.mod	35	4854	169890	68023	40.039	2449	0.505	1371	0.282	0.6	0.4	27472	16099	24477	33819	0	0	0	0	0	0	0	0	0	0	0	0	0	68023	0
6732_supercontig.fasta.prank.best.fas-gb.mod	35	1662	58170	27776	47.75	748	0.45	409	0.246	0.611	0.389	8705	5360	6331	9998	0	0	0	0	0	0	0	0	0	0	0	0	0	27776	0
6733_supercontig.fasta.prank.best.fas-gb.mod	33	948	31284	14082	45.013	451	0.476	229	0.242	0.637	0.363	4881	2938	3274	6109	0	0	0	0	0	0	0	0	0	0	0	0	0	14082	0
6738_supercontig.fasta.prank.best.fas-gb.mod	30	715	21450	8847	41.245	330	0.462	160	0.224	0.542	0.458	3937	2464	3303	2899	0	0	0	0	0	0	0	0	0	0	0	0	0	8847	0
6746_supercontig.fasta.prank.best.fas-gb.mod	34	751	25534	9367	36.684	442	0.589	249	0.332	0.665	0.335	4362	2153	3267	6385	0	0	0	0	0	0	0	0	0	0	0	0	0	9367	0
6779_supercontig.fasta.prank.best.fas-gb.mod	35	1751	61285	24986	40.77	836	0.477	471	0.269	0.605	0.395	10833	6510	7776	11180	0	0	0	0	0	0	0	0	0	0	0	0	0	24986	0
6780_supercontig.fasta.prank.best.fas-gb.mod	34	1186	40324	15195	37.682	634	0.535	355	0.299	0.627	0.373	7671	4114	5160	8184	0	0	0	0	0	0	0	0	0	0	0	0	0	15195	0
6782_supercontig.fasta.prank.best.fas-gb.mod	34	1152	39168	13814	35.269	549	0.477	275	0.239	0.587	0.413	6192	4405	6005	8752	0	0	0	0	0	0	0	0	0	0	0	0	0	13814	0
6785_supercontig.fasta.prank.best.fas-gb.mod	35	1474	51590	22815	44.224	752	0.51	394	0.267	0.623	0.377	8038	4371	6333	10033	0	0	0	0	0	0	0	0	0	0	0	0	0	22815	0
6791_supercontig.fasta.prank.best.fas-gb.mod	35	1861	65135	27600	42.374	920	0.494	470	0.253	0.631	0.369	10388	6901	6800	13446	0	0	0	0	0	0	0	0	0	0	0	0	0	27600	0
6792_supercontig.fasta.prank.best.fas-gb.mod	35	724	25340	10239	40.406	371	0.512	188	0.26	0.64	0.36	3917	2532	2915	5737	0	0	0	0	0	0	0	0	0	0	0	0	0	10239	0
6797_supercontig.fasta.prank.best.fas-gb.mod	35	3430	120050	63992	53.304	1479	0.431	733	0.214	0.633	0.367	17688	8806	11665	17899	0	0	0	0	0	0	0	0	0	0	0	0	0	63992	0
6825_supercontig.fasta.prank.best.fas-gb.mod	35	789	27615	7685	27.829	407	0.516	238	0.302	0.55	0.45	5345	3980	4958	5647	0	0	0	0	0	0	0	0	0	0	0	0	0	7685	0
6848_supercontig.fasta.prank.best.fas-gb.mod	32	759	24288	11486	47.291	326	0.43	146	0.192	0.579	0.421	3501	2356	2998	3947	0	0	0	0	0	0	0	0	0	0	0	0	0	11486	0
6854_supercontig.fasta.prank.best.fas-gb.mod	34	667	22678	9977	43.994	330	0.495	147	0.22	0.636	0.364	3678	2062	2448	4513	0	0	0	0	0	0	0	0	0	0	0	0	0	9977	0
6859_supercontig.fasta.prank.best.fas-gb.mod	35	2459	86065	36028	41.861	1095	0.445	647	0.263	0.614	0.386	13901	8730	10291	17115	0	0	0	0	0	0	0	0	0	0	0	0	0	36028	0
6860_supercontig.fasta.prank.best.fas-gb.mod	35	2813	98455	40196	40.827	1464	0.52	769	0.273	0.615	0.385	17673	9389	12924	18273	0	0	0	0	0	0	0	0	0	0	0	0	0	40196	0
6864_supercontig.fasta.prank.best.fas-gb.mod	32	618	19776	8445	42.703	321	0.519	157	0.254	0.643	0.357	3186	1950	2026	4169	0	0	0	0	0	0	0	0	0	0	0	0	0	8445	0
6865_supercontig.fasta.prank.best.fas-gb.mod	35	2259	79065	36763	46.497	1092	0.483	585	0.259	0.626	0.374	10991	7205	8398	15708	0	0	0	0	0	0	0	0	0	0	0	0	0	36763	0
6875_supercontig.fasta.prank.best.fas-gb.mod	35	1092	38220	9565	25.026	429	0.393	248	0.227	0.548	0.452	7955	4676	8292	7732	0	0	0	0	0	0	0	0	0	0	0	0	0	9565	0
6882_supercontig.fasta.prank.best.fas-gb.mod	35	1672	58520	22177	37.896	843	0.504	427	0.255	0.546	0.454	11532	7779	8618	8414	0	0	0	0	0	0	0	0	0	0	0	0	0	22177	0
6883_supercontig.fasta.prank.best.fas-gb.mod	35	1164	40740	15890	39.003	516	0.443	301	0.259	0.594	0.406	6845	4645	5374	7986	0	0	0	0	0	0	0	0	0	0	0	0	0	15890	0
6893_supercontig.fasta.prank.best.fas-gb.mod	27	499	13473	4611	34.224	229	0.459	118	0.236	0.568	0.432	2330	1946	1878	2708	0	0	0	0	0	0	0	0	0	0	0	0	0	4611	0
6909_supercontig.fasta.prank.best.fas-gb.mod	35	2078	72730	36300	49.911	994	0.478	533	0.256	0.621	0.379	10135	6343	7302	12650	0	0	0	0	0	0	0	0	0	0	0	0	0	36300	0
6913_supercontig.fasta.prank.best.fas-gb.mod	35	3382	118370	53573	45.259	1656	0.49	872	0.258	0.628	0.372	19616	10229	13734	21218	0	0	0	0	0	0	0	0	0	0	0	0	0	53573	0
6914_supercontig.fasta.prank.best.fas-gb.mod	35	1473	51555	20107	39.001	693	0.47	394	0.267	0.608	0.392	9289	5828	6480	9851	0	0	0	0	0	0	0	0	0	0	0	0	0	20107	0
6924_supercontig.fasta.prank.best.fas-gb.mod	35	3184	111440	45525	40.852	1532	0.481	882	0.277	0.596	0.404	18054	11679	14827	21355	0	0	0	0	0	0	0	0	0	0	0	0	0	45525	0
6933_supercontig.fasta.prank.best.fas-gb.mod	33	954	31482	13854	44.006	493	0.517	234	0.245	0.616	0.384	4836	3189	3496	6107	0	0	0	0	0	0	0	0	0	0	0	0	0	13854	0
6946_supercontig.fasta.prank.best.fas-gb.mod	35	1875	65625	30746	46.851	945	0.504	455	0.243	0.589	0.411	10133	6319	7860	10567	0	0	0	0	0	0	0	0	0	0	0	0	0	30746	0
6947_supercontig.fasta.prank.best.fas-gb.mod	35	4134	144690	56521	39.064	1934	0.468	1062	0.257	0.606	0.394	24278	15729	18887	29275	0	0	0	0	0	0	0	0	0	0	0	0	0	56521	0
6954_supercontig.fasta.prank.best.fas-gb.mod	35	1545	54075	17183	31.776	766	0.496	443	0.287	0.601	0.399	10332	6323	8366	11871	0	0	0	0	0	0	0	0	0	0	0	0	0	17183	0
6955_supercontig.fasta.prank.best.fas-gb.mod	33	671	22143	8024	36.237	253	0.377	157	0.234	0.555	0.445	3215	3082	3185	4637	0	0	0	0	0	0	0	0	0	0	0	0	0	8024	0
6958_supercontig.fasta.prank.best.fas-gb.mod	34	960	32640	14857	45.518	428	0.446	209	0.218	0.623	0.377	5119	2748	3854	6062	0	0	0	0	0	0	0	0	0	0	0	0	0	14857	0
6961_supercontig.fasta.prank.best.fas-gb.mod	35	1915	67025	33566	50.08	840	0.439	419	0.219	0.617	0.383	9507	5729	6999	11224	0	0	0	0	0	0	0	0	0	0	0	0	0	33566	0
6962_supercontig.fasta.prank.best.fas-gb.mod	35	1332	46620	19753	42.37	659	0.495	347	0.261	0.624	0.376	8160	4598	5419	8690	0	0	0	0	0	0	0	0	0	0	0	0	0	19753	0
6968_supercontig.fasta.prank.best.fas-gb.mod	33	2171	71643	32357	45.164	975	0.449	521	0.24	0.613	0.387	9167	7428	7616	15075	0	0	0	0	0	0	0	0	0	0	0	0	0	32357	0
6969_supercontig.fasta.prank.best.fas-gb.mod	33	880	29040	14757	50.816	371	0.422	192	0.218	0.552	0.448	3617	3082	3289	4295	0	0	0	0	0	0	0	0	0	0	0	0	0	14757	0
6977_supercontig.fasta.prank.best.fas-gb.mod	34	1687	57358	25743	44.881	813	0.482	440	0.261	0.653	0.347	9527	5099	5751	11238	0	0	0	0	0	0	0	0	0	0	0	0	0	25743	0
6978_supercontig.fasta.prank.best.fas-gb.mod	35	1415	49525	20374	41.139	675	0.477	315	0.223	0.597	0.403	7172	5923	5753	10303	0	0	0	0	0	0	0	0	0	0	0	0	0	20374	0
6979_supercontig.fasta.prank.best.fas-gb.mod	35	1344	47040	11126	23.652	632	0.47	347	0.258	0.59	0.41	10917	6170	8552	10275	0	0	0	0	0	0	0	0	0	0	0	0	0	11126	0
6992_supercontig.fasta.prank.best.fas-gb.mod	35	2009	70315	35455	50.423	1030	0.513	551	0.274	0.647	0.353	10258	5619	6553	12430	0	0	0	0	0	0	0	0	0	0	0	0	0	35455	0
6995_supercontig.fasta.prank.best.fas-gb.mod	33	1014	33462	15095	45.111	491	0.484	297	0.293	0.638	0.362	4932	2982	3627	6826	0	0	0	0	0	0	0	0	0	0	0	0	0	15095	0
7021_supercontig.fasta.prank.best.fas-gb.mod	35	1686	59010	28345	48.034	783	0.464	338	0.2	0.627	0.373	8776	5107	6181	10601	0	0	0	0	0	0	0	0	0	0	0	0	0	28345	0
7024_supercontig.fasta.prank.best.fas-gb.mod	22	347	7634	2658	34.818	156	0.45	80	0.231	0.577	0.423	1699	1002	1109	1166	0	0	0	0	0	0	0	0	0	0	0	0	0	2658	0
7028_supercontig.fasta.prank.best.fas-gb.mod	34	1618	55012	28048	50.985	645	0.399	318	0.197	0.58	0.42	7405	5416	5939	8204	0	0	0	0	0	0	0	0	0	0	0	0	0	28048	0
7029_supercontig.fasta.prank.best.fas-gb.mod	35	3530	123550	55406	44.845	1714	0.486	974	0.276	0.619	0.381	18588	12007	13669	23880	0	0	0	0	0	0	0	0	0	0	0	0	0	55406	0
7067_supercontig.fasta.prank.best.fas-gb.mod	30	701	21030	7609	36.182	330	0.471	192	0.274	0.602	0.398	3839	2016	3294	4272	0	0	0	0	0	0	0	0	0	0	0	0	0	7609	0
7128_supercontig.fasta.prank.best.fas-gb.mod	35	3161	110635	45019	40.691	1474	0.466	831	0.263	0.619	0.381	19394	11490	13340	21392	0	0	0	0	0	0	0	0	0	0	0	0	0	45019	0
7135_supercontig.fasta.prank.best.fas-gb.mod	35	1833	64155	27617	43.047	922	0.503	465	0.254	0.621	0.379	9270	6742	6968	13558	0	0	0	0	0	0	0	0	0	0	0	0	0	27617	0
7136_supercontig.fasta.prank.best.fas-gb.mod	34	524	17816	8098	45.454	200	0.382	129	0.246	0.617	0.383	2538	1525	2188	3467	0	0	0	0	0	0	0	0	0	0	0	0	0	8098	0
7141_supercontig.fasta.prank.best.fas-gb.mod	33	921	30393	12142	39.95	407	0.442	243	0.264	0.541	0.459	4658	3633	4756	5204	0	0	0	0	0	0	0	0	0	0	0	0	0	12142	0
7174_supercontig.fasta.prank.best.fas-gb.mod	35	2792	97720	36007	36.847	1330	0.476	739	0.265	0.591	0.409	16765	11120	14027	19801	0	0	0	0	0	0	0	0	0	0	0	0	0	36007	0
7194_supercontig.fasta.prank.best.fas-gb.mod	30	759	22770	10943	48.059	325	0.428	133	0.175	0.624	0.376	3277	2050	2433	4067	0	0	0	0	0	0	0	0	0	0	0	0	0	10943	0
7241_supercontig.fasta.prank.best.fas-gb.mod	34	1455	49470	21348	43.153	699	0.48	363	0.249	0.573	0.427	7157	5941	5998	9026	0	0	0	0	0	0	0	0	0	0	0	0	0	21348	0
7273_supercontig.fasta.prank.best.fas-gb.mod	33	999	32967	14435	43.786	470	0.47	249	0.249	0.618	0.382	5295	3204	3766	6267	0	0	0	0	0	0	0	0	0	0	0	0	0	14435	0
7279_supercontig.fasta.prank.best.fas-gb.mod	35	3256	113960	47477	41.661	1704	0.523	971	0.298	0.639	0.361	19370	10848	13070	23195	0	0	0	0	0	0	0	0	0	0	0	0	0	47477	0
7296_supercontig.fasta.prank.best.fas-gb.mod	34	1315	44710	23064	51.586	629	0.478	312	0.237	0.579	0.421	6141	4140	4893	6472	0	0	0	0	0	0	0	0	0	0	0	0	0	23064	0
7313_supercontig.fasta.prank.best.fas-gb.mod	34	1805	61370	20690	33.714	814	0.451	431	0.239	0.58	0.42	10321	7349	9764	13246	0	0	0	0	0	0	0	0	0	0	0	0	0	20690	0
7324_supercontig.fasta.prank.best.fas-gb.mod	34	1877	63818	21321	33.409	872	0.465	474	0.253	0.605	0.395	12804	7633	9079	12981	0	0	0	0	0	0	0	0	0	0	0	0	0	21321	0
7325_supercontig.fasta.prank.best.fas-gb.mod	34	733	24922	8546	34.291	349	0.476	195	0.266	0.508	0.492	3767	4589	3431	4589	0	0	0	0	0	0	0	0	0	0	0	0	0	8546	0
7331_supercontig.fasta.prank.best.fas-gb.mod	34	1680	57120	28010	49.037	884	0.526	441	0.263	0.621	0.379	7857	4992	5837	10424	0	0	0	0	0	0	0	0	0	0	0	0	0	28010	0
7333_supercontig.fasta.prank.best.fas-gb.mod	34	932	31688	8756	27.632	413	0.443	241	0.259	0.458	0.542	6117	5428	6968	4419	0	0	0	0	0	0	0	0	0	0	0	0	0	8756	0
7336_supercontig.fasta.prank.best.fas-gb.mod	34	617	20978	4945	23.572	295	0.478	184	0.298	0.463	0.537	4068	4101	4505	3359	0	0	0	0	0	0	0	0	0	0	0	0	0	4945	0
7361_supercontig.fasta.prank.best.fas-gb.mod	33	2168	71544	30334	42.399	1139	0.525	583	0.269	0.63	0.37	11400	7569	7430	14811	0	0	0	0	0	0	0	0	0	0	0	0	0	30334	0
7363_supercontig.fasta.prank.best.fas-gb.mod	35	1282	44870	19809	44.148	579	0.452	304	0.237	0.615	0.385	6943	4110	5485	8523	0	0	0	0	0	0	0	0	0	0	0	0	0	19809	0
7367_supercontig.fasta.prank.best.fas-gb.mod	34	980	33320	15637	46.93	472	0.482	279	0.285	0.583	0.417	5157	3123	4161	5242	0	0	0	0	0	0	0	0	0	0	0	0	0	15637	0
7371_supercontig.fasta.prank.best.fas-gb.mod	29	206	5974	1308	21.895	90	0.437	46	0.223	0.58	0.42	1310	921	1049	1386	0	0	0	0	0	0	0	0	0	0	0	0	0	1308	0
7572_supercontig.fasta.prank.best.fas-gb.mod	34	1796	61064	25682	42.058	731	0.407	374	0.208	0.599	0.401	9589	6011	8046	11736	0	0	0	0	0	0	0	0	0	0	0	0	0	25682	0
7577_supercontig.fasta.prank.best.fas-gb.mod	35	1319	46165	19890	43.085	660	0.5	323	0.245	0.596	0.404	7478	5231	5296	8270	0	0	0	0	0	0	0	0	0	0	0	0	0	19890	0
7583_supercontig.fasta.prank.best.fas-gb.mod	19	396	7524	1996	26.528	166	0.419	82	0.207	0.411	0.589	864	2393	885	1386	0	0	0	0	0	0	0	0	0	0	0	0	0	1996	0
7602_supercontig.fasta.prank.best.fas-gb.mod	35	2199	76965	28278	36.741	1147	0.522	660	0.3	0.572	0.428	12495	9365	11450	15377	0	0	0	0	0	0	0	0	0	0	0	0	0	28278	0
7628_supercontig.fasta.prank.best.fas-gb.mod	35	995	34825	15991	45.918	452	0.454	213	0.214	0.616	0.384	5983	2569	4587	5695	0	0	0	0	0	0	0	0	0	0	0	0	0	15991	0
